# Supplementary material for: Automated, high-throughput measurement of size and growth curves of small organisms in well plates
Source: Sci Rep. 2019 Jan 9;9:10. doi: 10.1038/s41598-018-36877-0 (PMC6327043; doi:10.1038/s41598-018-36877-0)
Supplement: Supplementary file 2 — Dataset 1 [file 41598_2018_36877_MOESM2_ESM.zip]

Archive with 6 entries (6 files):
- Calibration_curve/Aquaticus_data.csv
- Calibration_curve/cerio_data.csv
- Calibration_curve/daphnia_data.csv
- Calibration_curve/Hyaella_data.csv
- Calibration_curve/midge_data.csv
- Calibration_curve/MOSQ.csv
