# Supplementary material for: Automated, high-throughput measurement of size and growth curves of small organisms in well plates
Source: Sci Rep. 2019 Jan 9;9:10. doi: 10.1038/s41598-018-36877-0 (PMC6327043; doi:10.1038/s41598-018-36877-0)
Supplement: Supplementary file 2 — Dataset 1 [file 41598_2018_36877_MOESM2_ESM.zip › Calibration_curve/Aquaticus_data.csv]

	Cell 3 imager	Microscope		microscope
	um	mm		um
position	diameter	measure	experiment	measureum
A1	7471	11.079	1	11079
A2	7338	11.581	1	11581
A3	7290	10.783	1	10783
B1	7010	10.896	1	10896
B2	7886	12.568	1	12568
B3	7030	10.667	1	10667
A1	7233	10.496	2	10496
A2	7434	11.008	2	11008
B1	7709	11.943	2	11943
B2	5942	9.161	2	9161
B3	7242	11.295	2	11295
A1	8228	12.446	3	12446
A2	7138	10.418	3	10418
A3	8077	11.762	3	11762
B1	7292	10.545	3	10545
B2	6037	8.394	3	8394
B3	5636	9.269	3	9269
A2	5617	8.868	4	8868
A3	6348	9.238	4	9238
B1	5655	8.232	4	8232
B2	7363	11.641	4	11641
B3	7599	10.956	4	10956
A2	5787	8.661	5	8661
A3	5011	7.509	5	7509
B2	6191	9.668	5	9668
B3	7008	11.018	5	11018
A2	5617	8.868	5	8868
A3	6348	9.238	5	9238
B1	5655	8.232	5	8232
B2	7363	11.641	5	11641
B3	7599	10.956	5	10956
A2	5787	8.661	6	8661
A3	5011	7.509	6	7509
B2	6191	9.688	6	9688
B3	7008	11.018	6	11018
A1	7898	11.8	7	11800
A2	4984	7.441	7	7441
A3	6352	8.713	7	8713
B1	5606	8.688	7	8688
B2	6409	9.22	7	9220
B3	7553	11.32	7	11320
A2	6141	9.089	8	9089
A3	6843	9.863	8	9863
B1	4739	6.84	8	6840
B2	7004	10.917	8	10917
B3	7387	11.001	8	11001
A1	5246	7.328	9	7328
A2	6140	8.966	9	8966
A3	5032	7.544	9	7544
B1	5384	8.5	9	8500
B2	5781	8.87	9	8870
B3	5653	8.749	9	8749
A1	5675	8.868	10	8868
A2	6310	9.418	10	9418
A3	5305	8.587	10	8587
B1	5613	8.329	10	8329
B2	6110	9.433	10	9433
B3	7899	11.701	10	11701
A1	7788	11.839	11	11839
A2	4378	6.694	11	6694
A3	6315	8.844	11	8844
B1	6556	9.432	11	9432
B2	5718	9.15	11	9150
B3	6100	9.003	11	9003
A1	4845	7.054	12	7054
A2	6240	10.091	12	10091
A3	5917	8.346	12	8346
B1	6614	10.182	12	10182
B2	7018	11.045	12	11045
B3	5491	8.919	12	8919
