# Supplementary material for: Automated, high-throughput measurement of size and growth curves of small organisms in well plates
Source: Sci Rep. 2019 Jan 9;9:10. doi: 10.1038/s41598-018-36877-0 (PMC6327043; doi:10.1038/s41598-018-36877-0)
Supplement: Supplementary file 2 — Dataset 1 [file 41598_2018_36877_MOESM2_ESM.zip › Calibration_curve/cerio_data.csv]

	Cell3imager	Cell3imager	Cell3imager
	um	um^2	um^2*OD	um
position	diameter	area	volume	measure	experiment
A2	287	64516	59290	338	1
A3	224	39314	29840	305	1
A4	277	60148	48118	394	1
A5	342	91846	76875	440	1
A6	267	56115	56564	326	1
B1	256	51523	48947	322	1
B2	262	53875	41807	316	1
B4	329	85237	65974	415	1
B5	267	55779	34360	317	1
B6	238	44355	22843	308	1
C1	257	51971	35496	371	1
C2	350	96102	76785	387	1
C4	336	88597	51387	407	1
C5	247	48051	44976	325	1
C6	334	87813	68055	442	1
D3	270	57460	30166	326	1
D4	315	77845	38455	301	1
D5	289	65748	43525	287	1
D6	326	83221	66494	498	1
A1	293	67316	38505	347	2
A2	293	67204	44892	370	2
A3	222	38866	33697	309	2
A4	275	59252	56941	346	2
A5	199	31110	21155	302	2
A6	256	51523	36478	331	2
B1	366	104951	96554	563	2
B3	256	51411	34908	338	2
B4	263	54407	40479	382	2
B5	265	55219	23800	320	2
C1	302	71684	59355	400	2
C2	299	70004	28072	388	2
C4	337	89382	31999	398	2
C6	246	47379	40225	299	2
A1	429	144601	119874	660	3
A2	399	125112	101716	530	3
A3	364	104054	44535	551	3
A4	377	111783	95351	540	3
A5	429	144265	114835	609	3
A6	443	154346	75475	508	3
B1	357	100022	45910	533	3
B2	388	118279	91548	532	3
B3	437	150313	104317	608	3
B4	447	157146	143317	633	3
B5	331	85797	55682	490	3
B6	412	133624	117990	560	3
A1	491	189516	125270	579	4
A2	484	183803	114877	590	4
A3	479	180555	124583	613	4
A4	450	159162	89608	601	4
A5	473	175515	119526	597	4
A6	469	173051	113521	600	4
B1	481	181899	84037	626	4
B3	444	154906	111377	565	4
B4	432	146505	93763	583	4
B5	443	154234	78505	576	4
C1	445	155578	93035	605	4
C2	386	116935	96121	524	4
C3	391	119847	105106	612	4
C4	453	161346	116815	637	4
C5	469	172939	90447	634	4
C6	463	168570	98782	641	4
A1	389	118615	123479	582	5
A2	543	231742	219924	746	5
A3	534	224350	228164	710	5
A4	578	262320	200675	691	5
A5	555	241823	242307	728	5
A6	536	225806	221516	648	5
B1	467	171371	155605	675	5
B2	491	189404	146030	665	5
B3	482	182571	156829	617	5
B4	523	214605	176835	728	5
B5	582	265792	204926	720	5
B6	508	202509	181650	715	5
A1	527	217966	225158	720	6
A2	530	220206	263806	678	6
A3	517	209901	210531	678	6
A4	493	191084	193568	760	6
A5	370	107527	53656	433	6
A6	713	399753	235055	880	6
B1	539	228046	250395	726	6
B2	579	263440	154376	658	6
B3	594	277105	245238	803	6
B4	538	227262	248625	765	6
B5	634	315860	236895	816	6
B6	461	167114	156753	625	6
C1	623	304771	280999	845	6
C2	502	197692	167841	675	6
C3	443	153786	174085	699	6
C4	551	238351	167799	685	6
C6	596	279233	268343	709	6
A1	547	235327	255329	728	7
A3	516	208893	180901	688	7
A4	562	247871	240683	800	7
A5	357	99910	67539	545	7
A6	500	196124	124539	658	7
B1	507	201725	189218	726	7
B2	438	150649	95964	527	7
B3	456	163530	146359	648	7
B4	400	125896	86365	496	7
B5	567	252576	276570	764	7
B6	578	262208	254080	794	7
C2	639	320452	256682	789	7
C3	327	83781	77665	439	7
C4	585	268817	199193	771	7
C6	549	236783	269932	710	7
A1	564	249887	253136	780	8
A3	611	293570	319992	872	8
A4	598	280577	204260	773	8
A5	583	266913	195914	750	8
B1	674	356854	296546	805	8
B2	475	177083	74198	602	8
B3	316	78181	34243	350	8
B4	690	374103	328463	795	8
B5	559	245631	214190	736	8
B6	380	113463	78289	556	8
C1	449	158490	134875	606	8
C2	525	216621	162683	641	8
C3	488	187052	152634	673	8
C4	477	178651	134524	633	8
C5	540	229390	210121	748	8
C6	494	191420	92073	528	8
A1	658	340501	227455	861	9
A2	674	356966	348399	855	9
A3	584	267921	246487	780	9
A4	601	284050	191165	789	9
A5	639	320340	312652	889	9
A6	649	330532	288885	823	9
B1	625	307123	347356	891	9
B2	638	319332	332744	820	9
B3	629	310931	232577	852	9
B4	674	356294	363064	889	9
B5	596	279009	210094	775	9
B6	613	295026	278505	859	9
C1	471	174507	91267	591	9
C2	599	282258	215645	747	9
C3	506	201164	157914	709	9
C4	730	418458	282459	824	9
C5	567	252128	204476	713	9
C6	564	249439	211026	755	9
D1	661	343637	327830	915	9
D2	634	315300	298273	870	9
D3	659	340613	230595	941	9
D5	661	343189	235771	877	9
D6	574	258960	199917	784	9
A1	625	306787	230090	867	10
A2	535	225134	190914	695	10
A3	606	288642	269014	701	10
A4	654	335573	247988	929	10
A5	647	328516	242445	822	10
A6	478	179659	157920	659	10
B1	532	222558	189397	703	10
B2	500	196684	163248	704	10
B3	642	323364	216007	807	10
B4	500	196684	123124	664	10
B5	686	369175	302723	900	10
B6	592	275425	187840	809	10
C1	588	271841	194638	770	10
C2	495	192428	107375	634	10
C3	587	270833	235895	837	10
C4	596	278785	207695	788	10
C5	651	332885	209717	837	10
C6	564	249887	218901	863	10
A1	651	332437	209435	854	11
A2	600	282930	156743	774	11
A3	566	251792	155607	756	11
A4	645	326612	164939	769	11
A5	586	269377	186678	856	11
B1	644	325268	254034	856	11
B2	653	334565	225162	925	11
B3	619	300515	164682	823	11
B4	640	321572	215453	885	11
B5	402	126904	81599	593	11
B6	314	77397	33822	350	11
A1	605	287634	230395	778	12
A2	359	101366	58184	463	12
A3	737	426970	367195	954	12
A4	643	324596	364521	920	12
A5	626	307347	197624	808	12
A6	761	454860	389815	973	12
B1	318	79525	50260	450	12
B2	663	344981	179045	879	12
B3	681	364695	275344	891	12
B4	647	328964	255605	837	12
B5	718	404793	308452	940	12
B6	668	350470	205375	945	12
C1	618	299843	297444	895	12
C2	606	288082	182356	696	12
C4	715	401881	315075	890	12
C5	626	307571	266049	816	12
C6	676	358870	267358	812	12
A1	590	272961	152858	682	13
A3	411	132504	99378	516	13
A4	349	95766	80156	476	13
A5	537	226814	196194	712	13
A6	351	96550	58509	392	13
B1	636	317988	262976	898	13
B2	329	85237	33328	412	13
B3	592	275313	341664	828	13
B4	299	70340	61407	422	13
B5	280	61492	34927	352	13
B6	385	116263	96615	621	13
A1	695			897	14
A2	490			634	14
A3	607			742	14
A6	564			779	14
B1	299			462	14
B2	369			430	14
B3	400			574	14
B4	371			526	14
B5	318			506	14
B6	563			789	14
