# Supplementary material for: Automated, high-throughput measurement of size and growth curves of small organisms in well plates
Source: Sci Rep. 2019 Jan 9;9:10. doi: 10.1038/s41598-018-36877-0 (PMC6327043; doi:10.1038/s41598-018-36877-0)
Supplement: Supplementary file 2 — Dataset 1 [file 41598_2018_36877_MOESM2_ESM.zip › Calibration_curve/daphnia_data.csv]

	Cell3imager	Cell3imager	Cell3imager	Microscope
	um	um^2	um^2*OD	um
position	diameter	area	volume	measure	experiment	species
1-A1	1634	2098226	2511577	2340	1	pulex
1-A2	1974	3060254	3155122	2519	1	pulex
1-A3	1617	2053199	2127114	2212	1	pulex
1-A4	2029	3233080	3763306	2628	1	pulex
1-A5	1458	1669576	2532746	2394	1	pulex
1-A6	1720	2322576	2262189	2565	1	pulex
1-B1	1596	1999548	1911568	2232	1	pulex
1-B2	1549	1883509	2209356	2532	1	pulex
1-B3	1683	2224122	2544395	2442	1	pulex
1-B4	625	306451	297564	1146	1	pulex
1-B5	1419	1582210	1335385	2021	1	pulex
1-B6	2081	3400755	2951855	2422	1	pulex
1-C1	1227	1182121	1774365	1828	1	pulex
1-C2	1146	1032032	693526	1842	1	pulex
1-C3	1514	1801408	2237348	2415	1	pulex
1-C4	1505	1779006	1853725	2436	1	pulex
1-C5	2239	3936932	3873941	2729	1	pulex
1-C6	1534	1849011	2146701	2443	1	pulex
1-D1	1823	2610322	2239656	2605	1	pulex
1-D2	2144	3610544	4264052	2665	1	pulex
1-D3	1941	2957543	3134996	2386	1	pulex
1-D4	1525	1827505	2132699	2378	1	pulex
1-D5	1477	1714042	2121984	2385	1	pulex
1-D6	1670	2191528	2215635	2360	1	pulex
2-A1	1595	1998204	1776403	2330	2	pulex
2-A2	2018	3197238	3133293	2560	2	pulex
2-A3	1639	2103602	2614778	2287	2	pulex
2-A4	1608	2030238	2935724	2521	2	pulex
2-A5	1570	1936488	2885367	2660	2	pulex
2-A6	1396	1531023	1302901	2410	2	pulex
2-B1	1901	2838368	3170457	2569	2	pulex
2-B2	1564	1921255	2557191	2464	2	pulex
2-B3	1551	1889557	1623130	2435	2	pulex
2-B4	1551	1889669	1793296	2476	2	pulex
2-B5	1714	2306447	2241866	2684	2	pulex
2-B6	1819	2599009	2593811	2513	2	pulex
3-A1	1766	2449816	3057370	2453	3	pulex
3-A2	1851	2691191	4112140	2685	3	pulex
3-A3	1628	2080753	2053703	2417	3	pulex
3-A4	1605	2022285	3047584	2514	3	pulex
3-A5	1890	2804430	2153802	2445	3	pulex
3-A6	1919	2893251	2809347	2536	3	pulex
3-B1	1771	2463593	2483301	2404	3	pulex
3-B2	1027	827731	554580	1287	3	pulex
3-B3	1987	3100576	3178091	2492	3	pulex
3-B4	1452	1655911	1715523	2229	3	pulex
3-B5	1671	2192984	2717107	2621	3	pulex
3-B6	1575	1949257	2420977	2442	3	pulex
4-A1	1861	2718857	2202274	2311	4	pulex
4-A2	2124	3542444	3648717	2716	4	pulex
4-A3	1035	841620	625324	1324	4	pulex
4-A4	1330	1389222	1749031	2455	4	pulex
4-A5	1464	1684136	2036121	2190	4	pulex
4-A6	1564	1920583	2588946	2384	4	pulex
4-B1	1651	2140453	2271020	2155	4	pulex
4-B2	1837	2649860	3778701	2606	4	pulex
4-B3	1830	2629251	2844850	2477	4	pulex
4-B4	1879	2773180	3250167	2585	4	pulex
4-B5	797	498879	417063	1657	4	pulex
4-B6	2117	3518922	2994603	2462	4	pulex
4-C1	1306	1339043	1566680	2214	4	pulex
4-C2	2112	3503801	3037796	2356	4	pulex
4-C3	1591	1988571	2006468	2447	4	pulex
4-C4	953	713372	537169	1229	4	pulex
4-C5	1265	1256382	1658424	2277	4	pulex
4-C6	940	693659	554234	1337	4	pulex
4-D1	1490	1743388	1915984	2105	4	pulex
4-D2	2289	4113791	3764119	2634	4	pulex
4-D3	1932	2931446	3083881	2610	4	pulex
4-D4	2050	3299053	2807494	2442	4	pulex
4-D5	1577	1952057	1799797	2517	4	pulex
4-D6	1710	2296478	2073720	2261	4	pulex
5-A1	1700	2270605	2529454	2436	5	pulex
5-A2	1602	2016573	2161766	2466	5	pulex
5-A3	1745	2391236	2075593	2375	5	pulex
5-A4	1010	800850	666307	1344	5	pulex
5-A5	1052	868726	692375	1349	5	pulex
5-A6	2060	3331311	2968198	2415	5	pulex
5-B1	1745	2392468	3493604	2512	5	pulex
5-B2	1655	2151877	2433773	2366	5	pulex
5-B3	1664	2174279	2104702	2414	5	pulex
5-B6	1839	2655909	2621382	2587	5	pulex
5-C1	1636	2103042	3043102	2633	5	pulex
5-C2	1508	1785727	1703583	2271	5	pulex
5-C3	1757	2423606	2622342	2357	5	pulex
5-C4	1602	2015117	1803530	2285	5	pulex
5-C5	1005	794017	698735	1386	5	pulex
5-C6	1814	2583328	3107744	2441	5	pulex
6-A1	2079	3395715	4400846	2581	6	pulex
6-A2	1505	1779118	2293284	2232	6	pulex
6-A3	1606	2025758	2120968	2333	6	pulex
6-A4	1480	1719755	2338866	2295	6	pulex
6-A5	1599	2007836	1925515	2488	6	pulex
6-A6	1876	2763323	2713584	2412	6	pulex
6-B1	2027	3226920	3514116	2496	6	pulex
6-B2	1515	1802640	2249694	2296	6	pulex
6-B3	1667	2182791	2407619	2376	6	pulex
6-B4	1856	2705864	2922333	2751	6	pulex
6-B5	1784	2498875	3343495	2401	6	pulex
6-B6	1254	1234653	1119830	2047	6	pulex
6-C1	2099	3461687	3028976	2501	6	pulex
6-C2	1983	3088591	3162718	2607	6	pulex
6-C3	1375	1485324	2036379	2192	6	pulex
6-C4	1644	2123540	2136281	2145	6	pulex
6-C5	1115	976925	636955	1895	6	pulex
6-C6	1649	2134740	2207322	2245	6	pulex
7-A1	547	234767	218333	896	7	magna
7-A2	523	214605	214820	889	7	magna
7-A4	570	255264	201148	891	7	magna
7-A5	485	184475	138541	674	7	magna
7-A6	430	145385	130992	624	7	magna
7-B1	473	175739	117042	643	7	magna
7-B2	440	151881	126821	662	7	magna
7-B3	572	256944	130528	682	7	magna
7-B4	450	159274	176475	655	7	magna
7-B5	523	214605	187780	805	7	magna
7-B6	416	135640	169144	645	7	magna
7-C1	548	235887	181869	819	7	magna
7-C2	519	211357	154502	791	7	magna
7-C3	517	209677	218693	930	7	magna
7-C4	549	237119	241150	870	7	magna
7-C5	581	181899	100772	809	7	magna
7-C6	525	216061	173929	700	7	magna
8-A1	601	283266	265703	853	8	magna
8-A2	664	345765	172883	828	8	magna
8-A3	583	266577	166077	823	8	magna
8-A4	496	193324	165872	781	8	magna
8-A5	611	293234	223151	814	8	magna
8-A6	622	304099	174553	773	8	magna
8-B1	567	252464	113104	737	8	magna
8-B2	622	303539	200639	812	8	magna
8-B3	572	256720	247991	828	8	magna
8-B4	471	173947	178122	808	8	magna
8-B5	519	211581	155512	724	8	magna
8-B6	511	205421	191247	779	8	magna
8-C1	574	258400	209046	862	8	magna
8-C2	589	272177	166300	801	8	magna
8-C3	510	203965	205188	788	8	magna
8-C4	500	196124	166509	709	8	magna
8-C5	546	234319	155119	810	8	magna
8-C6	495	192540	166355	795	8	magna
9-A1	866	589493	660821	1456	9	pulex
9-A2	1594	1995852	2450906	2425	9	pulex
9-A3	1802	2549278	2839896	2375	9	pulex
9-A4	1603	2018589	1697633	2372	9	pulex
9-A5	989	767584	782168	1457	9	pulex
9-A6	1676	2206201	2009849	2537	9	pulex
9-B1	1310	1348788	1331253	2238	9	pulex
9-B2	1753	2413302	1781017	2321	9	pulex
9-B3	1899	2831424	4422684	2715	9	pulex
9-B4	1252	1231404	859520	2153	9	pulex
9-B5	872	597557	512704	1469	9	pulex
9-B6	1481	1722443	1543309	2189	9	pulex
9-C1	1838	2652436	2456156	2360	9	pulex
9-C2	1636	2101810	3138003	2391	9	pulex
9-C3	942	697131	936944	1479	9	pulex
9-C4	1489	1740476	1789209	2464	9	pulex
9-C5	1012	804210	570185	1385	9	pulex
9-C6	1654	2147509	1696532	2381	9	pulex
10-A1	671	353382	243480	1031	10	magna
10-A2	625	306451	271516	903	10	magna
10-A3	846	562387	362177	1168	10	magna
10-A4	583	266689	200550	801	10	magna
10-A5	597	278905	143871	702	10	magna
10-A6	766	460909	326784	1014	10	magna
10-B1	706	391464	280288	1042	10	magna
10-B2	754	447020	286540	1199	10	magna
10-B3	443	153786	100576	581	10	magna
10-B4	883	544802	500128	1087	10	magna
10-B6	878	605062	409022	1185	10	magna
10-C1	777	473901	322253	1033	10	magna
10-C2	711	396729	326508	1095	10	magna
10-C3	501	197020	153676	740	10	magna
10-C4	671	353606	361385	863	10	magna
10-C5	821	530017	314300	1081	10	magna
10-C6	685	368951	255683	872	10	magna
10-D1	751	443323	340916	1060	10	magna
10-D2	639	320452	278793	998	10	magna
10-D3	487	186156	116720	646	10	magna
10-D6	727	415098	216266	969	10	magna
11-A1	734	422602	362170	981	11	magna
11-A2	708	394040	357789	1052	11	magna
11-A3	682	365591	350236	986	11	magna
11-A4	717	403225	264112	851	11	magna
11-A5	669	351366	260713	954	11	magna
11-A6	714	400089	300067	899	11	magna
11-B1	553	239807	155635	774	11	magna
11-B2	749	440411	307848	1054	11	magna
11-B3	540	228718	211564	1039	11	magna
11-B4	668	350694	317027	909	11	magna
11-B5	635	316756	180234	880	11	magna
11-B6	570	254928	212355	849	11	magna
11-C1	774	470093	309321	1126	11	magna
11-C2	673	355286	379090	1053	11	magna
11-C4	863	585012	361538	956	11	magna
11-C5	771	466845	346399	1109	11	magna
11-C6	676	258870	274536	1019	11	magna
12-A1	1418	1579297.92	2345257	2288	12	pulex
12-A2	579	262992	187251	783	12	pulex
12-A3	585	268704	184869	858	12	pulex
12-A4	813	519152	654651	1347	12	pulex
12-A5	357	100134	61382	550	12	pulex
12-B1	933	683354	556251	1493	12	pulex
12-B2	1564	1921591	2473088	2442	12	pulex
12-B3	1431	1608756	2664100	2564	12	pulex
12-B4	1680	2216617	3559888	2399	12	pulex
12-B5	1481	1723787	2085782	2445	12	pulex
12-B6	1766	2448919.83	3085639	2635	12	pulex
12-C1	1491	1745180	2677106	2409	12	pulex
12-C2	1560	1911847	1598304	2314	12	pulex
12-C3	1561	1914871	2759329	2590	12	pulex
12-C4	1746	2394148	4500999	2637	12	pulex
12-C5	1564	1922375	1843558	2273	12	pulex
12-C6	1653	2145045	2818589	2492	12	pulex
13-A1	1065	890679	795377	1241	13	magna
13-A2	865	587812	379727	1011	13	magna
13-A3	777	474349	375210	1037	13	magna
13-A4	731	419466	314180	995	13	magna
13-A5	870	594197	461097	1049	13	magna
13-A6	731	419242	264961	1145	13	magna
13-B1	1007	795809	576166	1204	13	magna
13-B2	715	400985	506845	1077	13	magna
13-B3	711	397065	421286	1011	13	magna
13-B4	677	359766	328826	968	13	magna
13-B6	866	588821	461046	1091	13	magna
13-C1	942	696683	422190	1066	13	magna
13-C2	819	526657	456085	1189	13	magna
13-C3	837	550626	569898	1174	13	magna
13-C4	623	305219	331163	917	13	magna
13-C5	836	549058	474386	1029	13	magna
13-C6	719	406025	531893	983	13	magna
14-A1	820	528561	440291	1122	14	magna
14-A2	672	354502	341385	862	14	magna
14-A3	785	483422	422994	1211	14	magna
14-A4	908	647960	556598	1320	14	magna
14-A5	604	286626	376053	890	14	magna
14-A6	642	324148	308589	1158	14	magna
14-B1	807	511760	356185	1166	14	magna
14-B2	715	401769	253114	881	14	magna
14-B3	686	369735	295418	1220	14	magna
14-B4	717	403673	245030	1049	14	magna
14-B5	600	282706	243692	919	14	magna
14-B6	1085	925065	701200	1346	14	magna
14-C1	608	290098	278494	1126	14	magna
14-C2	811	516352	717213	1343	14	magna
14-C3	912	653561	738523	1203	14	magna
14-C4	853	572019	489077	1252	14	magna
14-C5	674	356854	300471	1231	14	magna
14-C6	724	411962	308971	1220	14	magna
15-A1	1617	2054207	2970384	2542	15	pulex
15-A2	1547	1946009	2574569	2251	15	pulex
15-A3	1029	832212	748990	1370	15	pulex
15-A4	1614	2045583	2419924	2209	15	pulex
15-A5	1602	2015789	2773726	2373	15	pulex
15-A6	599	282258	224395	883	15	pulex
15-B1	1510	1790767	1942982	2629	15	pulex
15-B2	1615	2048383	2056577	2198	15	pulex
15-B3	1531	1841394	2158114	2305	15	pulex
15-B4	1434	1615812	1365361	2392	15	pulex
15-B5	1778	2483754	2610425	2694	15	pulex
15-B6	1692	2247307	1863018	2183	15	pulex
15-C1	1770	2460345	2846619	2596	15	pulex
15-C2	1491	1747084	1633524	2220	15	pulex
15-C3	1288	1303873	1543785	2025	15	pulex
15-C4	899	634071	587150	1393	15	pulex
15-C5	931	681002	627884	1362	15	pulex
15-D1	1381	1496861	1532785	2330	15	pulex
15-D2	1577	1954073	1320953	2400	15	pulex
15-D3	813	519600	659892	1384	15	pulex
15-D4	1464	1682232	1352515	2136	15	pulex
15-D5	1445	1640118	2399492	2440	15	pulex
15-D6	1583	1967738	2304221	2338	15	pulex
16-A1	1099	948923	971697	1435	16	magna
16-A2	904	641912	478866	1285	16	magna
16-A3	977	749774	648555	1416	16	magna
16-A4	998	781584	815193	1394	16	magna
16-A5	600	282706	256414	842	16	magna
16-A6	850	567315	635960	1215	16	magna
16-B1	1057	877910	884056	1404	16	magna
16-B2	1018	813506	763883	1382	16	magna
16-B3	1055	874438	770380	1405	16	magna
16-B5	957	900424	575985	1273	16	magna
16-B6	1071	719981	848199	1461	16	magna
16-C1	870	594757	484727	1352	16	magna
16-C2	1109	965948	883842	1448	16	magna
16-C3	753	445228	386903	1120	16	magna
16-C4	959	722557	730505	1448	16	magna
16-C5	1076	909608	708585	1328	16	magna
16-C6	1077	911064	804470	1427	16	magna
17-A1	526	217293	240544	789	17	magna
17-A2	985	761311	590016	1216	17	magna
17-A3	979	752015	833232	1391	17	magna
17-A4	913	655129	473003	1390	17	magna
17-A5	820	528449	340321	1242	17	magna
17-B1	1002	788865	543528	1332	17	magna
17-B2	1187	1106069	902552	1411	17	magna
17-B3	892	624439	508918	1364	17	magna
17-B4	1069	898296	786907	1384	17	magna
17-B5	990	769152	541483	1368	17	magna
17-B6	748	439627	374123	1114	17	magna
17-C1	1092	937386	764907	1571	17	magna
17-C2	892	624999	582499	1388	17	magna
17-C4	785	483534	467094	1331	17	magna
17-C5	971	739918	578616	1313	17	magna
17-C6	973	743950	650956	1450	17	magna
18-A1	567	252800	205273	756	18	pulex
18-A2	563	248655	251888	762	18	pulex
18-A3	1491	1746300	1341159	2167	18	pulex
18-A4	500	196684	173869	689	18	pulex
18-A5	1589	1984203	2341360	2409	18	pulex
18-A6	484	183915	54991	653	18	pulex
18-B1	519	211917	160421	753	18	pulex
18-B2	620	302083	251635	776	18	pulex
18-B3	2000	3142691	3120692	2675	18	pulex
18-B4	953	713596	819208	1432	18	pulex
18-B5	882	610774	599169	1378	18	pulex
18-B6	855	574484	336647	1397	18	pulex
18-C1	406	129592	76200	664	18	pulex
18-C2	486	185259	125606	684	18	pulex
18-C3	567	252352	238220	922	18	pulex
18-C4	1762	2437495	3985305	2534	18	pulex
18-C5	475	177195	146717	721	18	pulex
19-A1	1317	1362228	1386749	2004	19	magna
19-A2	1262	1251118	1183557	1867	19	magna
19-A3	1077	910504	884100	1710	19	magna
19-A4	1249	1224908	1431917	1766	19	magna
19-A5	1339	1408823	1566612	1856	19	magna
19-B1	855	573812	476264	1399	19	magna
19-B2	1274	1274415	1134229	2076	19	magna
19-B3	1264	1255486	1325793	2060	19	magna
19-B4	943	698363	664842	1753	19	magna
19-B5	1413	1567649	1216496	2024	19	magna
19-B6	1601	2014221	2026306	2292	19	magna
19-C1	1111	968972	1022266	1666	19	magna
19-C2	1503	1774862	1116388	2093	19	magna
19-C3	626	307347	222519	1420	19	magna
19-C4	1095	942426	903787	1702	19	magna
19-C5	900	636647	585079	1364	19	magna
19-C6	588	271729	205155	880	19	magna
19-D1	1439	1625893	1396642	1736	19	magna
19-D2	1274	1273967	1268871	1940	19	magna
19-D3	1081	917897	834368	1890	19	magna
19-D4	463	168010	100134	1171	19	magna
19-D5	976	748206	635975	1543	19	magna
19-D6	1376	1485996	1842635	2070	19	magna
20-A1	1430	1605956	1686253	2208	20	magna
20-A2	900	636087	808467	1761	20	magna
20-A3	1064	888775	991873	1657	20	magna
20-A4	1079	915097	1027654	1701	20	magna
20-A5	965	731629	616764	1996	20	magna
20-A6	636	317764	154751	818	20	magna
20-B1	1227	1183129	1268315	1876	20	magna
20-B2	1323	1374661	1120349	1815	20	magna
20-B3	1240	1208443	1231403	1995	20	magna
20-B4	1393	1523294	1172937	2055	20	magna
20-B5	1648	2132164	2437064	2341	20	magna
20-B6	1599	2009181	1533005	2108	20	magna
20-C1	1282	1290880	1000432	1574	20	magna
20-C2	1524	1823585	1852762	1932	20	magna
20-C3	1097	944667	798243	2004	20	magna
20-C4	1035	840612	600197	1888	20	magna
20-C5	1556	1902326	1938470	2064	20	magna
20-C6	1543	1869284	1575806	1801	20	magna
21-A1	772	467517	245446	1055	21	pulex
21-A2	672	354950	163277	937	21	pulex
21-A5	750	441867	333168	1104	21	pulex
21-A6	460	165882	110975	777	21	pulex
21-B2	637	318212	179790	943	21	pulex
21-B3	1440	1628805	1535963	1690	21	pulex
21-B4	516	208893	133691	714	21	pulex
21-B5	888	618950	287193	1104	21	pulex
21-B6	560	246079	150601	947	21	pulex
21-C1	452	160618	72439	694	21	pulex
21-C2	619	300963	272371	1159	21	pulex
21-C3	606	288530	266313	1109	21	pulex
21-C4	521	212813	114068	802	21	pulex
21-C5	459	165546	140549	800	21	pulex
21-C6	811	516576	330609	1135	21	pulex
22-A1	1329	1387990	1532341	2281	22	magna
22-A4	1582	1965498	2851937	2348	22	magna
22-A5	1475	1709562	1839489	2165	22	magna
22-A6	1306	1338819	1133980	2401	22	magna
22-B1	1690	2243163	1969497	2100	22	magna
22-B2	1680	2215833	2288956	2339	22	magna
22-B3	1222	1172041	993890	1938	22	magna
22-B4	1137	1015903	762943	2204	22	magna
22-B5	1214	1157928	460855	2012	22	magna
22-B6	1469	1695449	2068448	2117	22	magna
22-C1	1535	1850355	1891063	2302	22	magna
22-C2	1259	1245629	1234419	1861	22	magna
22-C3	1206	1143143	1339763	1671	22	magna
22-C4	1617	2053199	2209242	2288	22	magna
22-C6	1704	2280013	2895617	2312	22	magna
23-A1	1269	1264894	1687369	2065	23	magna
23-A2	1684	2226250	2059281	2158	23	magna
23-A3	1842	2665205	2699853	2538	23	magna
23-A4	1685	2230282	1993872	2220	23	magna
23-A5	1638	2107299	2113621	2257	23	magna
23-A6	1091	934586	739257	1787	23	magna
23-B1	1179	1090836	1019931	1630	23	magna
23-B2	1463	1681448	1441001	2302	23	magna
23-B3	1439	1626229	1736812	2155	23	magna
23-B4	349	95878	77086	618	23	magna
23-B5	1432	1611108	1923663	2217	23	magna
23-B6	1139	1018143	957055	2267	23	magna
23-C1	1621	2064064	2379866	2158	23	magna
23-C2	1647	2131268	2050280	2476	23	magna
23-C3	1382	1499997	1369497	2324	23	magna
23-C4	1417	1577730	1902742	2238	23	magna
23-C5	1468	1691417	1547646	2371	23	magna
23-C6	1427	1599571	1698745	2351	23	magna
24-A1	666	348678	266390	1056	24	pulex
24-A2	1393	1524751	1475959	2325	24	pulex
24-A4	468	172379	92567	761	24	pulex
24-A5	560	246639	189666	1002	24	pulex
24-A6	469	172715	126082	880	24	pulex
24-B1	601	283714	240305	938	24	pulex
24-B2	823	531585	451847	1222	24	pulex
24-B4	669	351254	260279	1117	24	pulex
24-B5	609	291218	189583	913	24	pulex
24-B6	814	520160	433814	1192	24	pulex
24-C1	645	326836	293499	1040	24	pulex
24-C3	517	209565	139151	1116	24	pulex
24-C4	643	325156	307273	978	24	pulex
24-C5	646	327620	161844	871	24	pulex
24-C6	1018	813842	878950	1522	24	pulex
25-A1	994	775760	777312	1628	25	pulex
25-A2	1126	996414	811081	1648	25	pulex
25-A3	1472	1702618	1765614	2173	25	pulex
25-A4	1007	795809	848333	1500	25	pulex
25-A5	599	281921	257958	1042	25	pulex
25-A6	779	476926	449741	1294	25	pulex
25-B1	1048	863350	877163	1666	25	pulex
25-B2	683	366375	324974	1033	25	pulex
25-B5	682	365479	301154	1052	25	pulex
25-B6	589	272289	166913	915	25	pulex
26-A3	1517	1807344.06	1384425.55	2232	26	magna
26-A6	1808	2567983.22	1887467.67	2350	26	magna
26-B1	1592	1991035.44	2078641	2247	26	magna
26-B2	1444	1637877.55	2040795.43	2133	26	magna
26-B3	1567	1927863.53	2215115.2	2165	26	magna
26-B4	1880	2776316.13	2595855.58	2507	26	magna
26-B5	1412	1565521.06	1609355.65	2349	26	magna
26-B6	1546	1876900.37	1692964.13	2338	26	magna
26-C1	1478	1714938.33	1656630.43	2300	26	magna
26-C2	1496	1757724.98	1745420.91	2292	26	magna
26-C3	1448	1646838.1	1571083.55	2187	26	magna
26-C4	1147	1033600	943677	2540	26	magna
26-C5	1086	925961	644469	2058	26	magna
26-C6	1623	2068656	1727328	2241	26	magna
27-A1	1565	1924503.32	2036124.51	2560	27	magna
27-A2	1552	1890677.22	1890677.22	2305	27	magna
27-A3	1676	2205640.75	1991693.6	2444	27	magna
27-A5	1526	1829521.43	1750852.01	2311	27	magna
27-A6	1445	1639333.64	1408187.6	2125	27	magna
27-B1	1713	2304431	2170774	2440	27	magna
27-B2	1626	2077729	1934366	2366	27	magna
27-B3	1497	1761197	1382540	2387	27	magna
27-B4	1690	2244395	2394770	2600	27	magna
27-B5	1551	1889781	1791513	2384	27	magna
27-B6	1622	2066080	2291283	2628	27	magna
28-A1	1380	1496413	1644558	2188	28	pulex
28-A2	1094	939850	616542	1700	28	pulex
28-A3	1524	1823697	1464429	2306	28	pulex
28-A4	949	707324	462590	1268	28	pulex
28-A5	560	246191	223542	926	28	pulex
28-A6	1400	1539199	1002019	1775	28	pulex
28-B1	1163	1062722	1205127	1837	28	pulex
28-B2	1621	2063952	2790463	2459	28	pulex
28-B3	679	362118	344013	1200	28	pulex
28-B4	726	413642	306508	1038	28	pulex
28-B5	1100	950939	1149685	1593	28	pulex
28-B6	1179	1090836	1724611	2292	28	pulex
28-C1	768	463373	467080	1330	28	pulex
28-C2	1002	789089	696766	1592	28	pulex
28-C3	1269	1264558	996472	2323	28	pulex
28-C4	1031	834452	812756	1653	28	pulex
28-C5	1151	1041329	996551	1707	28	pulex
28-C6	893	626119	567264	1280	28	pulex
29-A1	1329	1387094	2114243	1990	29	magna
29-A2	1300	1327058	1900982	2382	29	magna
29-A3	1478	1716282	2164646	2379	29	magna
29-A4	1560	1911511	1509742	2120	29	magna
29-A6	1621	2063616	2383060	2416	29	magna
29-B1	1641	1309417	2687203	2380	29	magna
29-B2	1556	1216912	1832547	2365	29	magna
29-B3	1660	2172814	2160317	2436	29	magna
29-B4	1386	1590377	1512761	1858	29	magna
29-B5	1849	823264	2176561	2519	29	magna
30-A1	1775	2475577.49	3129129.95	2598	30	magna
30-A2	1574	1944552.56	2032057.43	2545	30	magna
30-A3	1938	2949479	3356507	2626	30	magna
30-A4	1294	1314401	1209249	2480	30	magna
30-A5	1431	1608868	1583126	2424	30	magna
30-A6	1572	1939960	2229014	2285	30	magna
30-B1	1783	2495627	3808326	2602	30	magna
30-B2	1502	1771726	2007365	2455	30	magna
30-B3	1501	1769598	2174836	2482	30	magna
30-B4	1733	2359986	3178902	2659	30	magna
30-B5	1624	2072352	3340632	2558	30	magna
30-B6	1676	2205977	2649378	2548	30	magna
31-A1	1411	1563953	922732	1717	31	pulex
31-A2	882	611558	420140	1503	31	pulex
31-A3	930	678762	559300	1478	31	pulex
31-A4	1146	1030576	568878	1624	31	pulex
31-A5	1734	2361778	1119483	2197	31	pulex
31-A6	1034	839380	863722	1708	31	pulex
31-B1	1102	953627	971746	1545	31	pulex
31-B2	934	685483	697821	1423	31	pulex
31-B3	1058	879703	761822	1661	31	pulex
31-B4	1340	1409383	1949177	2019	31	pulex
31-B5	1116	978829	798724	1729	31	pulex
31-B6	1186	1104612	894736	1705	31	pulex
32-A1	1847	2679990.16	2910469.31	2377	32	magna
32-A2	1633	2093633.81	2407678.88	2537	32	magna
32-A3	1717	2314063.47	4093578.28	2603	32	magna
32-A4	1602	2015452.96	2720861.5	2535	32	magna
32-A5	1668	2185367.49	3476919.68	2627	32	magna
32-A6	1814	2582992.15	3964892.95	2624	32	magna
32-B1	1872	2751786.61	3990090.58	2799	32	magna
32-B2	1703	2275645.09	2667056.05	2320	32	magna
32-B3	1523	1792783.15	2540373.72	2379	32	magna
32-B4	1444	1637765.54	1873603.78	2010	32	magna
32-B5	1528	1834673.75	3071243.86	2339	32	magna
32-B6	1750	2405013.11	2340077.76	2440	32	magna
32-C1	1552	1891573.28	2570648.09	2356	32	magna
32-C2	1512	1796031.35	3121502.49	2526	32	magna
32-C3	1167	1069554.31	1527323.55	2370	32	magna
32-C4	1872	2751450.59	2809231.05	2624	32	magna
32-C5	1757	2424726.33	2924219.95	2518	32	magna
32-C6	1614	2046926.91	2474734.63	2515	32	magna
33-A1	1402	1542895.66	2087537.83	2172	33	pulex
33-A2	747	438619.19	273259.76	1038	33	pulex
33-A4	1616	2028669.78	1539760.36	2379	33	pulex
33-A5	1141	1018255.13	1452031.82	1575	33	pulex
33-A6	639	314627.51	216149.1	918	33	pulex
33-B1	1225	1170920.6	744705.5	1681	33	pulex
33-B3	842	538977.42	431181.94	1209	33	pulex
33-B4	1600	2010972.68	1071848.44	2028	33	pulex
33-B6	1209	1148631.22	1067078.4	1723	33	pulex
34-A1	1682	2222553.8	2787082.47	2626	34	magna
34-A2	2160	3662851.1	3413777.23	2460	34	magna
34-A3	1798	2539197.43	3293339.07	2682	34	magna
34-A4	1806	2560254.74	2590977.8	2505	34	magna
34-A5	1736	2365586.67	2464941.31	2583	34	magna
34-A6	1875	2760635.16	4132670.83	2668	34	magna
34-B1	1618	2054879.4	2256257.58	2466	34	magna
34-B2	1889	2802189.74	3670868.56	2738	34	magna
34-B3	1521	1816528.62	2303358.29	2532	34	magna
34-B4	1662	2170694.58	2353032.92	2748	34	magna
34-B5	1777	2479049.7	3193016.01	2567	34	magna
34-B6	1460	1674952	2537552	2417	34	magna
34-C1	1754	2417334	2250538	2225	34	magna
34-C2	1389	1516014	1851053	2519	34	magna
34-C3	1584	1970538	3105568	2675	34	magna
34-C4	1508	1786847	2006629	2200	34	magna
34-C6	1596	2001116	1983106	2382	34	magna
35-A2	1289	1305329	924173	1661	35	pulex
35-A3	775	472333	482725	1290	35	pulex
35-A4	858	577956	569286	1291	35	pulex
35-A5	1230	1188058	1609818	1654	35	pulex
35-A6	814	520608	487810	1273	35	pulex
35-B1	973	744062	551350	1278	35	pulex
35-B2	1575	1948025	1572056	2128	35	pulex
35-B3	867	590389	473492	1186	35	pulex
35-B4	1387	1510862	2287445	1765	35	pulex
35-B5	1548	1882053	2371386	2222	35	pulex
35-B6	1296	1319106	804655	1690	35	pulex
36-A1	2703	5737388	8800394	4320	36	magna
36-A2	2733	5877004	7814282	4443	36	magna
36-A3	2283	4092286	5394797	4531	36	magna
36-A4	2402	4532697	4500968	4670	36	magna
36-A5	2769	6020037	6218698	4359	36	magna
36-A6	2983	6991025	9948229	4701	36	magna
36-B1	2776	6054199	8333149	4442	36	magna
36-B2	2511	4952387	7408771	4527	36	magna
36-B3	2781	6075929	8299719	4486	36	magna
36-B4	2572	5194994	7034022	4425	36	magna
36-B5	2516	4970868	6531721	4607	36	magna
36-C2	2744	5912847	6147427	4239	36	magna
36-C3	2112	3504473	4072198	4457	36	magna
36-C5	2486	4854493	6699200	4398	36	magna
36-C6	2347	4326828	4794126	4582	36	magna
37-A1	2495	4887759	5342049	4585	37	magna
37-A3	2517	4973892	5963697	4572	37	magna
37-A4	2441	4681666	6216369	4313	37	magna
37-A5	2471	4793785	5597957	4308	37	magna
37-A6	2724	5826601	7203170	4477	37	magna
37-B1	2447	4730893	7537297	4483	37	magna
37-B2	2448	4707316	6058493	4687	37	magna
37-B3	2603	5323242	8032772	4472	37	magna
37-B4	2519	4982853	6069115	4338	37	magna
37-B5	2664	5578954	6487584	4388	37	magna
37-B6	2218	3862952	4668082	4498	37	magna
37-C1	2504	4924497	5633625	4442	37	magna
37-C2	2535	5045129	7497061	4300	37	magna
37-C3	2192	3781298	5427837	4617	37	magna
37-C4	3159	7836454	9497782	4264	37	magna
37-C5	2570	5188610	6227935	4570	37	magna
37-C6	2570	5187266	6053539	4430	37	magna
38-A2	2481	4868830	7355780	4320	38	magna
38-A3	2556	5129918	7595352	4724	38	magna
38-A4	2291	4120791	5948313	4438	38	magna
38-A5	2660	5579962	7637696	4583	38	magna
38-A6	2175	3716278	5035557	4519	38	magna
38-B1	2446	2350018	3116123	4542	38	magna
38-B2	2886	6540310	8478089	4632	38	magna
38-B6	2568	5177969	7476987	4533	38	magna
39-A1	1846	2675622	3272286	2736	39	magna
39-A2	1491	1746188	1950492	2633	39	magna
39-A3	1981	3080751	3293323	2814	39	magna
39-A5	1866	2733641	3023407	2816	39	magna
39-A6	1523	1820897	2043046	2640	39	magna
39-B1	1250	1228156	1236753	2695	39	magna
39-B2	1781	2491594	2695905	2840	39	magna
39-B3	1624	2070896	2468509	2798	39	magna
39-B5	1308	1342963	1124060	2772	39	magna
39-C1	1731	2352482	1754951	2672	39	magna
39-C2	1903	2843408	2871842	2734	39	magna
39-C3	1748	2399973	2899167	2791	39	magna
39-C4	1328	1386086	1095008	2836	39	magna
39-C5	1857	2708440	2865529	2782	39	magna
39-C6	1935	2940854	3243762	2810	39	magna
39-D1	1884	2787629	2620371	2800	39	magna
39-D3	1486	1733419	1818357	2624	39	magna
39-D4	1981	3082543	3643566	2624	39	magna
39-D5	2003	3151763	3741143	2951	39	magna
39-D6	1409	1559025	1493546	2716	39	magna
40-A1	1699	2267245	2162951	2748	40	magna
40-A2	1586	1976811	1992625	2627	40	magna
40-A3	1910	2865586	3708068	2638	40	magna
40-A4	1881	2777548	2885873	2690	40	magna
40-A5	2079	3395827	3850867	2935	40	magna
40-A6	1558	1905910	2083160	2583	40	magna
40-B1	1467	1690969	1878666	2775	40	magna
40-B3	1877	2766796	3580233	2795	40	magna
40-B4	1813	2582656	2691128	2769	40	magna
40-B5	1822	2606178	3116988	2561	40	magna
40-C1	1748	2400085	2546490	2766	40	magna
40-C2	1792	2522060	2552325	2782	40	magna
40-C4	1959	3013323	3185082	2821	40	magna
40-C5	2020	3205751	3122401	2777	40	magna
40-C6	2498	4900640	3940114	2841	40	magna
40-D1	1580	1960682	2094008	2661	40	magna
40-D2	1980	3077503	3332936	2903	40	magna
40-D3	1420	1583890	1781876	2722	40	magna
40-D4	1895	2819439	2469828	2805	40	magna
40-D5	1887	2798045	3245733	2857	40	magna
40-D6	1870	2745290	2608026	2864	40	magna
41-A1	1902	2841168	2835486	2757	41	magna
41-A2	2066	3353936	4101864	2800	41	magna
41-A3	1788	2510076	3481475	2548	41	magna
41-A4	1849	2685479	2271915	2950	41	magna
41-A5	1542	1866932	1986415	2709	41	magna
41-A6	1605	2023741	2005528	2631	41	magna
41-B1	1509	1787519	1846507	2709	41	magna
41-B2	1675	2204297	2224135	2721	41	magna
41-B4	1642	2117267	1871664	2581	41	magna
41-B5	1888	2798606	3131640	2556	41	magna
41-B6	1798	2537853	2550543	2793	41	magna
41-C1	1801	2546366	2128762	2615	41	magna
41-C2	1771	2462921	2455532	2890	41	magna
41-C3	1388	1512430	1330938	2510	41	magna
41-C4	1728	2344417	2058398	2692	41	magna
41-C5	1431	1607524	1183137	2832	41	magna
41-C6	1887	2796365	3073206	2909	41	magna
41-D1	1565	1922599	1461175	2709	41	magna
41-D3	1463	1681896	1453158	2050	41	magna
41-D4	1953	2994394	3201007	2887	41	magna
41-D5	1580	1960458	1842830	2887	41	magna
41-D6	1927	2916997	3100768	2746	41	magna
42-A1	1610	2036958	1922889	2780	42	magna
42-A3	2015	3188390	3296795	2969	42	magna
42-A4	1970	3046813	2848770	2750	42	magna
42-A6	1569	1934360	1665484	2772	42	magna
42-B1	1736	2366035	2212242	2966	42	magna
42-B2	1715	2310143	2619702	2808	42	magna
42-B3	1815	2587920	2331716	2787	42	magna
42-B4	1927	2917557	2517852	3030	42	magna
42-B6	1887	2796477	2961470	2877	42	magna
42-C1	1897	2825935	2975710	2916	42	magna
42-C2	1710	2295358	2345856	2610	42	magna
42-C3	1369	1471995	1018621	2635	42	magna
42-C4	1767	2452840	2197745	2774	42	magna
42-C5	1653	2146501	2022004	2932	42	magna
42-C6	1954	2997754	2548091	3029	42	magna
43-A1	2607	9484878	5337579	3937	43	magna
43-A2	2620	9196674	5390782	3931	43	magna
43-A3	2476	6627879	4813274	3925	43	magna
43-A4	2584	8673479	5243941	4000	43	magna
43-A5	2583	8026854	5239461	3914	43	magna
43-A6	2520	7129644	4985765	3931	43	magna
43-B1	2484	8941454	4846316	3905	43	magna
43-B2	2455	8112879	4733301	3951	43	magna
43-B3	2622	7929590	5397951	3934	43	magna
43-B4	2210	5081234	3834894	3918	43	magna
43-B5	2585	6534145	5248309	3850	43	magna
43-B6	2359	6915682	4368719	3850	43	magna
43-C1	2663	9377605	5568649	4030	43	magna
43-C2	2404	7132443	4537177	4023	43	magna
43-C3	2290	6609825	4118271	4062	43	magna
43-C5	2372	7638372	4420354	3896	43	magna
44-A1	2316	N/A	N/A	3370	44	magna
44-A2	2455	N/A	N/A	3226	44	magna
44-A3	2000	N/A	N/A	2864	44	magna
44-A4	2318	N/A	N/A	3689	44	magna
44-A5	2402	N/A	N/A	3109	44	magna
44-A6	2302	N/A	N/A	3074	44	magna
44-B1	2313	N/A	N/A	3050	44	magna
44-B2	2273	N/A	N/A	3237	44	magna
45-A1	2216	N/A	N/A	3935	45	magna
45-A2	2581	N/A	N/A	3966	45	magna
45-A3	2661	N/A	N/A	3920	45	magna
45-A4	2682	N/A	N/A	3880	45	magna
45-B1	2226	N/A	N/A	3827	45	magna
45-B2	2553	N/A	N/A	3819	45	magna
45-B3	2658	N/A	N/A	3821	45	magna
45-B4	2456	N/A	N/A	3961	45	magna
45-C1	2454	N/A	N/A	3970	45	magna
45-C4	2577	N/A	N/A	3803	45	magna
