# Supplementary material for: Automated, high-throughput measurement of size and growth curves of small organisms in well plates
Source: Sci Rep. 2019 Jan 9;9:10. doi: 10.1038/s41598-018-36877-0 (PMC6327043; doi:10.1038/s41598-018-36877-0)
Supplement: Supplementary file 2 — Dataset 1 [file 41598_2018_36877_MOESM2_ESM.zip › Calibration_curve/Hyaella_data.csv]

	Cell 3 imager	Cell 3 imager	Cell 3 imager	Microscope
	um	um^2	um^2*OD	um
	diameter	area	volume	measure	experiment
1-A2	1409	1560145	1792606	3584	1
1-A3	1456	1664871	2310841	3708	1
1-A4	1310	1348452	1348452	3051	1
1-A5	1728	2344641	3303600	4611	1
1-A6	1539	1859763	1735159	3230	1
2-A1	1428	1602595	2599410	4020	2
2-A2	1784	2498987	3631028	4256	2
2-A3	1171	1076275	1333504	4041	2
2-A4	1457	1667223	1537180	3745	2
2-A5	1890	2806670	4675912	5304	2
2-A6	1321	1370069	1681075	3487	2
3-A2	1253	1233981	1623918	3404	3
3-A4	1350	1431785	2256493	3901	3
3-A5	1597	2003468	3127414	4422	3
3-A6	1146	1031136	1537424	3462	3
4-A1	1559	1909942	3456996	4304	4
4-A2	903	640120	668925	2207	4
4-A3	1075	907032	911567	3358	4
4-A4	1535	1849683	2598804	3973	4
5-A1	1946	2974680	3429807	5312	5
5-A2	1500	1766798	2879880	4619	5
5-A3	1269	1265006	1558488	3222	5
5-A4	1652	2142469	3198706	4578	5
5-A5	1473	1704970	1883992	3414	5
5-A6	1204	1138887	1255053	3072	5
5-B1	1396	1530351	1432408	3170	5
5-B2	1274	1275087	1187106	4358	5
5-B3	1690	2244171	3155305	4166	5
5-B4	1817	2592065	3701468	4615	5
5-B5	1706	2286398	3084351	4246	5
5-B6	1290	1307345	1170074	3475	5
6-A1	1410	1561601	1750555	4679	6
6-A2	1703	2277549	3204512	4737	6
6-A3	2175	3717062	5951017	4727	6
6-A4	1625	2074593	2587017	4364	6
6-A5	1550	1885973	2810100	4928	6
6-A6	1664	2173607	3001751	3964	6
6-B1	1701	2273741	3337852	4359	6
6-B2	1898	2829743	3916365	4711	6
6-B4	1966	3037180	4716741	5639	6
6-B5	1821	2605394	3050916	4665	6
7-A1	1801	2547038	3514912	4329	7
7-A2	1668	2185367	3111963	4229	7
7-A3	1581	1962810	3491383	4339	7
7-A4	1565	1922823	2157408	3598	7
7-A5	1573	1944441	1353331	4473	7
7-A6	1518	1809360	2395593	3889	7
7-B1	1916	2882723	3914737	4460	7
7-B2	1689	2239915	3010446	4543	7
7-B3	562	248431	209179	1388	7
7-B4	610	292114	230478	1433	7
8-A1	1609	2032926	3236418	4550	8
8-A2	1256	1239917	1435824	3216	8
8-A3	1869	2743274	3316618	4749	8
8-A4	1861	2719193	3377237	4202	8
8-A5	2037	3259066	4086869	4854	8
8-A6	1461	1677192	2094813	3773	8
9-A1	956	717292	923873	2264	9
9-A2	1263	1253470	1966694	3747	9
9-A3	992	772288	788506	3327	9
9-A4	1096	944219	1457873	3388	9
9-A5	1358	1447578	2466672	3901	9
9-A6	1072	901880	1528686	3528	9
9-B1	1517	1807344	2649566	4085	9
9-B2	1064	889895	1092791	3326	9
9-B3	1275	1276991	1775018	3301	9
9-B4	1407	1553872	2616721	4573	9
9-B6	936	687835	1093657	2985	9
10-A1	1040	849909	1025840	2726	10
10-A2	1881	2777436	3924517	4146	10
10-A3	1104	956427	1185970	2744	10
10-A4	1125	994846	1604686	2975	10
10-A5	2136	3584446	4534324	5568	10
10-A6	1661	2167558	2828664	4347	10
10-B1	1272	1269823	1829815	3021	10
10-B2	1751	2408037	3238810	4118	10
10-B3	1531	1841618	1935541	3272	10
10-B4	1254	1234093	1508061	3557	10
10-B5	1329	1387878	1587732	3221	10
10-B6	1347	1425624	1271657	4300	10
10-C1	1562	1915095	2079793	3778	10
10-C2	1584	1970874	2467534	3924	10
10-C3	1474	1706986	2140560	3653	10
10-C4	2120	3530683	4621664	5494	10
10-C5	1162	1061378	1473192	3846	10
10-C6	1840	2658709	3541400	4466	10
11-A1	1770	2461241	3494962	4319	11
11-A2	1675	2204185	2715556	5586	11
11-A3	1388	1512654	2054184	3604	11
11-A4	1669	2187720	3506915	4271	11
11-A5	1062	885639	1033541	2659	11
11-A6	1269	1265678	1725120	3891	11
12-A1	916	659609	661588	2827	12
12-A2	2168	3690405	3782665	5954	12
12-A3	852	570227	558823	3101	12
12-A4	702	386760	316756	2059	12
12-A5	1501	1769710	2305932	4786	12
12-A6	2343	4311931	3643582	6294	12
12-B1	745	435595	521843	2237	12
12-B2	1023	821459	866639	3085	12
12-B3	858	578068	717960	3041	12
12-B4	1277	1281471	1572365	3767	12
12-B6	1354	1440185	1991776	3655	12
13-A1	1616	2050063	2978742	4248	13
13-A2	1184	1101028	1791373	3317	13
13-A3	764	458892	386846	1501	13
13-A4	1609	2034158	3908194	4327	13
13-A5	1526	1828961	2299004	4184	13
13-A6	1333	1395943	1562060	3920	13
14-A1	771	466957	416993	2187	14
14-A2	933	683690	732232	2286	14
14-A3	1933	2934806	3645029	5763	14
14-A4	822	530689	513176	1750	14
14-A5	808	512992	607382	1821	14
14-A6	1090	933242	697132	2646	14
15-A1	1389	1515006	1834672	3161	15
15-A2	1101	951723	1137309	2602	15
15-A3	952	712252	802708	3569	15
15-A4	987	764895	947705	2938	15
15-A5	2152	3638434	5202960	6349	15
15-A6	1712	2302639	3424024	6134	15
15-B1	1540	1863012	3042298	4029	15
15-B2	1093	938506	1266983	3127	15
15-B3	1263	1252798	1763939	3445	15
15-B4	1185	1103044	1265192	3097	15
15-B5	1306	1339827	1460412	3340	15
15-B6	1695	2257612	2661725	3850	15
16-A1	1437	1620740	1974062	3932	16
16-A4	1292	1310593	1418062	3830	16
16-A5	2186	3752233	5797199	5945	16
16-B1	1362	1457322	1777933	4821	16
16-B2	1229	1185706	1413361	4083	16
16-B3	1388	1513438	2021953	4028	16
16-B4	1242	1212475	1990884	3686	16
17-A1	1071	900424	473623	3066	17
17-A2	1037	844196	1111807	2634	17
17-A3	1120	984541	1291718	2753	17
17-A4	1228	1185257	1649878	2725	17
17-A5	2125	3545356	5144311	5646	17
17-A6	1308	1344419	910172	3499	17
17-B1	1849	2685366	1793825	5364	17
17-B2	1664	2175511	3261091	4691	17
17-B3	1534	1849011	2277981	3833	17
17-B4	1427	1598675	1980758	3628	17
17-B5	1553	1894933	3052738	4363	17
17-B6	1314	1356628	1382404	4053	17
18-A1	1006	794465	872323	2639	18
18-A3	1242	1211467	1353209	3896	18
18-A4	805	509408	453373	2313	18
18-A5	1372	1477372	1808303	4154	18
18-A6	1450	1651654	2041445	4269	18
19-A1	1695	2256604	3256279	5638	19
19-A2	1601	2013437	2565863	5124	19
19-A3	741	431115	435426	2153	19
19-A4	621	302531	260782	2096	19
19-A5	1418	1579970	1976542	5537	19
19-A6	1723	2332097	3115681	4900	19
19-B1	734	423498	385807	1773	19
19-B2	986	763663	907996	2248	19
20-A1	827	537521	652551	2530	20
20-A2	724	411850	531286	2302	20
20-A3	1082	919577	1186254	3860	20
20-A4	1288	1303425	1444195	3555	20
20-A5	923	669466	613230	2885	20
20-B1	1221	1171817	1177676	3725	20
20-B2	929	677418	776998	2928	20
20-B3	901	637880	642345	1998	20
20-B4	1189	1109541	1140608	3243	20
20-B5	1113	972780	1266560	2709	20
20-B6	1507	1784759	2479980	3788	20
21-A1	2119	3526651	3911056	5335	21
21-A2	1145	1029792	1231631	4429	21
21-A3	868	592293	614208	1972	21
21-A6	1563	1919239	2673500	3792	21
