# Supplementary material for: Automated, high-throughput measurement of size and growth curves of small organisms in well plates
Source: Sci Rep. 2019 Jan 9;9:10. doi: 10.1038/s41598-018-36877-0 (PMC6327043; doi:10.1038/s41598-018-36877-0)
Supplement: Supplementary file 2 — Dataset 1 [file 41598_2018_36877_MOESM2_ESM.zip › Calibration_curve/midge_data.csv]

	Microscope	Cell 3 imager	Cell 3 imager	microscope	Microscope
	um	um	um^2	um^2*OD	um
Plate	measure	diameter	area	volume	full_length
1A1	7709.4	3186	7972878	14438883
1A2	4949.3	2028	3230280	4787275
1A3	7784.8	3448	9339251	15587210
1A4	8947.2	3447	9330963	16637106
1A5	8210.8	3219	8138537	15040016
1A6	7021.1	3059	7350344	15068205
2A1	8704.4	3667	10562703	16002495
2A2	4718.9	1771	2464153	3523738
2A3	9530.4	3267	8381480	14810075
2A4	8988.3	3057	7338919	11705576
2A6	10542.1	3611	10239003	18542834
2B1	5024.1	1836	2648740	3890999
2B2	9922.9	3972	12393680	27117373
2B3	11999.6	3925	12101566	25461696
2B4	8807.9	3052	7317078	5634150
2B5	12435.3	3958	12306427	28612443
2B6	10725.4	3888	11872288	24361935
3A1	8361.1	3293	8515440	16264490
3A2	10106.2	3344	8781344	15060006
3A3	9152.6	3273	8413290	13940821	11167
3A4	7449.5	2987	7006258	10292194	9975
3A5	7032.1	2592	5274631	7732609	9005.6
3A6	11671.3	4084	13101116	27905378	13350.5
3B1	7720.3	3014	7135514	14156861	10242.3
3B2	5259.9	1942	2963368	4957714	6483.3
3B3	10595	3347	8797473	17111086	12625.4
3B4	8173.9	3130	7693085	14378376	9760.2
3B5	8589.6	3198	8030338	15691280	11248.5
3B6	10996.7	3246	8273281	14263136	12523.5
3C1	5140.3	1735	2364131	3704593	6398.2
3C2	10726.2	4326	14699567	24327784	14607.4
3C3	11678.7	4138	13448226	23157845	15000.4
3C4	11527.3	4031	12761175	26670856	12823.8
3C5	12023.1	4514	16002208	28771970	13818.8
3C6	10640.5	3821	11467719	17889642	11517.9
4A1	10337.9	3274	8419002	13815582	11996.5
4A2	9852.6	2923	6710560	11877691	11871.3
4A3	9697.5	3648	10452712	21522134	12176.3
4A4	11826	4153	13543656	26857069	14610
4A5	8745.3	3635	10377331	20775417	11522.6
4A6	8645	3641	10414630	19423284	11820.2
4B1	9060.8	3461	9405559	18575979	11208.7
4B2	11760.1	3907	11986423	26957466	14170.1
4B3	9561.9	3441	9300385	18814678	11167.8
4B4	9414.6	3151	7795571	10095265	11548.3
4B5	8934.2	2988	7010515	11630444	10579
4B6	9821.7	3837	11561357	21134160	12057.7
4C1	9001.3	2932	6753459	11852320	10014.9
4C2	10215.1	3680	10638532	19351489	11563.9
4C3	10011.7	3836	11554524	22323341	13220
4C4	11330.1	3744	11008939	22799512	13141.6
4C5	10169.6	3729	10922917	20873695	11389.2
4C6	9269	3309	8601349	14501875	11581.7
5A1	9457.3	3668	10568303	17997820	12499.6
5A3	10432.8	3783	11241017	25213601	12867.4
5A4	9789.4	3495	9593843	18170738	11512.8
5A5	9702.9	2832	6297590	10158013	10896
5A6	9624	3723	10885731	21336033	12472.8
5B1	8712.9	3089	7495953	13477723	11580.9
5B2	9434.3	2921	6701600	10970518	10921.8
5B3	10182.2	3355	8838580	15211196	12662.7
5B4	10346.9	3689	10689495	22469318	12610.2
5B5	11253	4291	14461329	26290295	13319
5B6	7537.4	2924	6717168	12890246	9765.1
5C1	11506.8	3838	11568413	23090553	12790.4
5C2	9945	3420	9187034	16894955	12408.4
5C3	11024.4	3358	8858629	16760527	13315.2
5C4	11305.1	3881	11827485	19669108	13790.1
5C5	11264.1	3508	9665527	18364502	12458.7
5C6	12186.7	3892	11895362	24028630	13661.2
6A1	10417	3683	10651300	19332110	12903
6A2	9918	3284	8472205	17266354	12016
6A3	10188	3092	7508274	12719015	11569
6A4	9797	3293	8516000	16785036	11980
6A5	12641	4031	12759719	22622982	15439
6A6	10847	3619	10287278	18630260	13085
6B1	7919	3369	8915753	11189270	10416
6B3	12273	4041	12825579	28793425	13849
6B4	10763	3693	10712792	23043216	13549
6B5	12085	4012	12640768	23271653	14127
6B6	9826	3283	8463917	13059824	11661
7A1	10547	3506	9652198	19980051	12653
7A2	9992	3703	10769356	23757199	12372
7A3	10100	3453	9361764	17628202	12413
7A4	8128	3576	10041983	20917450	12024
7A5	8040	3362	8878230	17987295	10603
7A6	9601	3182	7952045	15069125	11285
7B1	8779	3275	8422138	18048642	11185
7B2	10958	3720	10868706	16748676	14688
7B3	8090	3782	11231160	20699028	11184
7B4	10742	3898	11931540	18219461	13755
7B5	10876	3373	8933338	12479873	13039
7B6	11347	3953	12270697	25670298	14099
7C1	9680	3420	9184681	16284440	13306
7C2	12863	4185	13752885	29898771	15350
7C3	11339	4208	13907006	29010015	13653
7C4	9837	3294	8520928	16096034	11369
7C5	8313	2952	6843400	12489206	10103
7C6	10474	4168	13647262	30378806	13074
