# Supplementary material for: Automated, high-throughput measurement of size and growth curves of small organisms in well plates
Source: Sci Rep. 2019 Jan 9;9:10. doi: 10.1038/s41598-018-36877-0 (PMC6327043; doi:10.1038/s41598-018-36877-0)
Supplement: Supplementary file 2 — Dataset 1 [file 41598_2018_36877_MOESM2_ESM.zip › Calibration_curve/MOSQ.csv]

position	Microscope	Cell 3 imager	Cell 3 imager	Cell 3 imager
	um	um	um^2	um^2*OD
	measure	diameter	area	volume
1A1	4252	2998	7056886	14650094
1A2	4292.1	3046	7286388	14040869
1A3	4781.3	3365	8891223	18155878
1A4	4691.5	3610	10235083	17747633
1A5	5313.3	3486	9542320	18951047
1A6	5122.7	3268	8385400	17441632
2A1	4825.6	3309	8601237	18957127
2A2	5174.4	3496	9600451	18932090
2A3	5036	3093	7515666	14858472
2A4	6107.7	3803	11356944	25291915
2A5	4543.2	3292	8512080	15934613
2A6	4234.4	3353	8829059	18099572
2B1	4695.9	3380	8971868	17351593
2B2	5649.5	3646	10438151	23725918
2B3	4618.4	3242	8254016	15335961
2B4	5419.2	3588	10108179	21752801
2B5	5397.2	3681	10639204	24565921
2B6	4809.2	3303	8570435	17903639
3A3	5333	3535	9814497	20021573
3A4	4291.1	3115	7621625	14008546
3A5	4740.6	3487	9548704	15678972
3A6	5274.3	3603	10196888	21352284
3B1	5034.4	3203	8055091	14934139
3B3	3845.3	2787	6102362	10843898
3B4	4282.3	2683	5654559	12106410
3B5	4863.3	3207	8077941	15614660
3B6	5613	3364	8888759	20266371
4A2	4172.2	2918	6686591	11079681
4A3	4343.1	3010	7115241	7748498
4A5	5042.3	3549	9894357	20283433
4B1	4432.9	2628	5424160	10408964
4B2	4539.2	3415	9158808	19654802
4B3	4720.4	3093	7512194	15542729
4B4	4490.5	3168	7884729	14507901
4B5	4480.9	2985	6996962	12062762
4B6	5078.4	3052	7316742	15599293
4C1	4978.3	3152	7801172	14361957
4C2	5188.7	3478	9498413	19642718
4C5	4842	3415	9158024	19735541
4C6	4772.7	3185	7966830	15957560
4D1	4095.9	2963	6895932	13495338
4D2	4591.8	2713	5778886	8616319
4D3	5529.5	3203	8056323	15637324
4D4	4779.1	3333	8725117	17380433
4D5	4926.4	3465	9428409	19790230
4D6	4329.2	3044	7279555	12375244
5A1	4767.4	2904	6621963	9694553
5A2	4574.9	2744	5915759	12683387
5A3	4639	3153	7808564	14570781
5A5	5282.9	3542	9852467	20158147
5A6	5053.2	3111	7598999	13093076
5B1	4746.7	3125	7670348	8537097
5B2	4379	2711	5774406	8592316
5B3	4708.7	2821	6252340	9109659
5B4	4706.7	3368	8909592	20260413
5B5	4977.8	2999	7063718	14183946
5C2	5319.5	3030	7209103	13517068
5C6	5187.8	3243	8262192	11600118
5D1	4920.7	3216	8123080	16985360
5D3	4721.6	3097	7531123	13473179
5D4	5233.9	2842	6344745	11249234
5D5	5159.3	3394	9049153	16369918
5D6	4415.3	2796	6141789	9673317
6A4	4446.4	3305	8577380	15061879
6A5	5372.8	3577	10047695	21210684
6A6	4729.6	3363	8881591	18153971
6B4	5124.1	3463	9416984	20434855
6B5	4652.6	3558	8854485	16442779
6B6	5409	3768	11149619	23871335
6C2	5163.7	3476	9490012	20299136
6C3	5193.3	3649	10456632	21990298
6C4	5074.4	3428	9227468	17236910
6C5	4940.3	3509	9673032	20584212
6D1	4813.2	3400	9077267	20006296
6D2	4575.7	3288	8490126	15418070
6D3	5027.3	3421	9190282	18104855
6D4	4602	3146	7773954	15291368
6D5	4524.9	3164	7863336	15199828
6D6	5052.7	3418	9173705	17732771
7A1	4902.8	3323	8674490	17938845
7A3	5426.7	3634	10370051	24120738
7A4	5201	3325	8684010	19000615
7A5	4887	3412	9143911	21588774
7A6	4536.5	3203	8058116	16309626
7B1	5328	3383	8990237	19490835
7B2	4839	3128	7685132	16730533
7B3	4740.8	3340	8760287	17161403
7B4	5058.4	3708	10796685	24001032
7B5	5285.6	3406	9113557	20423481
7B6	5214.4	3597	10163062	21718464
7C1	5176.6	3626	10328384	22453908
7C2	4828.5	3508	9663511	20728231
7C3	5262.5	3665	10546910	26187977
7C4	4757.8	3349	8811138	18150945
7C5	4579	3336	8738894	16848587
7C6	5143.8	3494	9588915	18228526
8A1	5066	3395	9051617	20004074
8A3	5207	3655	10490906	24013685
8A4	5125	3354	8833316	16173801
8A5	4419	3025	7186142	14487261
8A6	4919	3203	8056211	15040947
8B1	5250	3656	10496731	25045200
8B2	4813	3329	8704620	20020625
8B4	4927	3334	8729933	18655867
8B5	5100	3421	9190170	19814006
8B6	5243	3493	9585218	20991628
8C1	4962	3071	7406683	16598377
8C2	4505	3078	7441069	13609716
8C3	5006	3382	8980829	19910497
8C4	6353	3737	10968728	22749142
8C5	6338	3674	10603921	22787827
8C6	5326	3438	9284816	19395980
8D1	5571	3633	10363443	21835773
8D2	4957	2762	5990579	11891300
8D3	4793	3261	8349670	13910550
8D4	5121	3396	9057218	19654162
8D5	4880	3240	8242367	15734679
8D6	6453	3568	9997180	21283996
9A1	5030	3443	9310689	18509650
9A4	4716	3222	8155898	16956111
9A5	5036	3470	9456746	19934821
9A6	5421	3404	9100788	20303859
