# Supplementary material for: Automated, high-throughput measurement of size and growth curves of small organisms in well plates
Source: Sci Rep. 2019 Jan 9;9:10. doi: 10.1038/s41598-018-36877-0 (PMC6327043; doi:10.1038/s41598-018-36877-0)
Supplement: Supplementary file 3 — Dataset 2 [file 41598_2018_36877_MOESM3_ESM.zip]

Archive with 1 entries (1 files):
- Over_time/Overtime_experiment.csv
