# Supplementary material for: Automated, high-throughput measurement of size and growth curves of small organisms in well plates
Source: Sci Rep. 2019 Jan 9;9:10. doi: 10.1038/s41598-018-36877-0 (PMC6327043; doi:10.1038/s41598-018-36877-0)
Supplement: Supplementary file 3 — Dataset 2 [file 41598_2018_36877_MOESM3_ESM.zip › Over_time/Overtime_experiment.csv]

position	species	plate	diameter	hour	water
1-A1	magna	1	560.64	0	Buxton
1-A2	magna	1	463.43	0	Buxton
1-A3	magna	1	634.72	0	Buxton
1-A4	magna	1	455.83	0	Buxton
1-A5	magna	1	426.75	0	Buxton
1-A6	magna	1	477.83	0	Buxton
1-B1	magna	1	379.71	0	Buxton
1-B2	magna	1	521.63	0	Buxton
1-B4	magna	1	436.5	0	Buxton
1-B5	magna	1	553.6	0	Buxton
1-B6	magna	1	472.88	0	Buxton
1-C1	magna	1	500.28	0	Buxton
1-C2	magna	1	488.45	0	Buxton
1-C3	magna	1	384.38	0	Buxton
1-C4	magna	1	453.79	0	Buxton
1-C6	magna	1	516.69	0	Buxton
1-D1	magna	1	487.57	0	Buxton
1-D2	magna	1	461.58	0	Buxton
1-D3	magna	1	456.92	0	Buxton
1-D4	magna	1	586.5	0	Buxton
1-D5	magna	1	469.86	0	Buxton
1-D6	magna	1	426.58	0	Buxton
2-A1	magna	2	479.62	0	Buxton
2-A2	magna	2	530.85	0	Buxton
2-A3	magna	2	552.69	0	Buxton
2-A4	magna	2	549.72	0	Buxton
2-A5	magna	2	521.49	0	Buxton
2-A6	magna	2	551.54	0	Buxton
2-B1	magna	2	555.53	0	Buxton
2-B2	magna	2	442.5	0	Buxton
2-B3	magna	2	511.56	0	Buxton
2-B4	magna	2	507.64	0	Buxton
2-B5	magna	2	549.47	0	Buxton
2-B6	magna	2	592.01	0	Buxton
2-C1	magna	2	628.86	0	Buxton
2-C3	magna	2	370.2	0	Buxton
2-C4	magna	2	456.15	0	Buxton
2-C5	magna	2	564.06	0	Buxton
2-C6	magna	2	353.65	0	Buxton
2-D1	magna	2	510.31	0	Buxton
2-D2	magna	2	546.99	0	Buxton
2-D3	magna	2	487.57	0	Buxton
2-D4	magna	2	497.71	0	Buxton
2-D5	magna	2	505.39	0	Buxton
2-D6	magna	2	569.22	0	Buxton
3-A2	magna	3	610.1	0	EPA
3-A3	magna	3	530.17	0	EPA
3-A5	magna	3	391	0	EPA
3-A6	magna	3	415.24	0	EPA
3-B1	magna	3	503.83	0	EPA
3-B2	magna	3	455.21	0	EPA
3-B3	magna	3	535	0	EPA
3-B4	magna	3	507.5	0	EPA
3-B5	magna	3	515.03	0	EPA
3-B6	magna	3	577.31	0	EPA
3-C1	magna	3	509.32	0	EPA
3-C2	magna	3	393.9	0	EPA
3-C4	magna	3	541.36	0	EPA
3-D1	magna	3	472.43	0	EPA
3-D2	magna	3	390.27	0	EPA
3-D3	magna	3	423.89	0	EPA
3-D4	magna	3	504.4	0	EPA
3-D5	magna	3	561.66	0	EPA
3-D6	magna	3	441.7	0	EPA
4-A1	magna	4	479.17	0	EPA
4-A2	magna	4	364.57	0	EPA
4-A3	magna	4	403.91	0	EPA
4-A4	magna	4	462.67	0	EPA
4-B1	magna	4	460.2	0	EPA
4-B2	magna	4	639.76	0	EPA
4-B4	magna	4	541.22	0	EPA
4-B6	magna	4	386.78	0	EPA
4-C1	magna	4	537.79	0	EPA
4-C5	magna	4	553.08	0	EPA
4-C6	magna	4	541.22	0	EPA
4-D1	magna	4	505.53	0	EPA
4-D4	magna	4	516.14	0	EPA
4-D5	magna	4	587.34	0	EPA
1-A1	magna	1	523.13	19	Buxton
1-A2	magna	1	573.71	19	Buxton
1-A3	magna	1	501.93	19	Buxton
1-A4	magna	1	580.26	19	Buxton
1-A5	magna	1	406.91	19	Buxton
1-A6	magna	1	566.46	19	Buxton
1-B1	magna	1	432.89	19	Buxton
1-B2	magna	1	616.49	19	Buxton
1-B4	magna	1	673.96	19	Buxton
1-B5	magna	1	738.38	19	Buxton
1-B6	magna	1	606.7	19	Buxton
1-C1	magna	1	518.34	19	Buxton
1-C3	magna	1	462.82	19	Buxton
1-C5	magna	1	608.81	19	Buxton
1-C6	magna	1	567.34	19	Buxton
1-D1	magna	1	487.29	19	Buxton
1-D2	magna	1	422.55	19	Buxton
1-D3	magna	1	572.84	19	Buxton
1-D4	magna	1	595.19	19	Buxton
1-D5	magna	1	432.72	19	Buxton
1-D6	magna	1	442.66	19	Buxton
2-A1	magna	2	457.71	19	Buxton
2-A2	magna	2	480.06	19	Buxton
2-A3	magna	2	564.31	19	Buxton
2-A4	magna	2	424.91	19	Buxton
2-A5	magna	2	474.39	19	Buxton
2-A6	magna	2	517.1	19	Buxton
2-B1	magna	2	468.64	19	Buxton
2-B2	magna	2	575.57	19	Buxton
2-B3	magna	2	420.18	19	Buxton
2-B4	magna	2	499.57	19	Buxton
2-B5	magna	2	568.09	19	Buxton
2-B6	magna	2	463.74	19	Buxton
2-C1	magna	2	533	19	Buxton
2-C4	magna	2	629.88	19	Buxton
2-C5	magna	2	631.69	19	Buxton
2-D1	magna	2	480.8	19	Buxton
2-D2	magna	2	515.31	19	Buxton
2-D3	magna	2	583.82	19	Buxton
2-D5	magna	2	469.1	19	Buxton
2-D6	magna	2	553.98	19	Buxton
3-A1	magna	3	504.83	19	EPA
3-A3	magna	3	570.1	19	EPA
3-A4	magna	3	612.31	19	EPA
3-A5	magna	3	495.42	19	EPA
3-A6	magna	3	525.85	19	EPA
3-B1	magna	3	536.6	19	EPA
3-B3	magna	3	515.59	19	EPA
3-B4	magna	3	490.93	19	EPA
3-C1	magna	3	524.64	19	EPA
3-C2	magna	3	558.73	19	EPA
3-C3	magna	3	429.25	19	EPA
3-C4	magna	3	645.2	19	EPA
3-C5	magna	3	558.85	19	EPA
3-D1	magna	3	618.56	19	EPA
3-D2	magna	3	610.1	19	EPA
3-D3	magna	3	637.31	19	EPA
3-D4	magna	3	603.17	19	EPA
3-D5	magna	3	577.43	19	EPA
3-D6	magna	3	563.18	19	EPA
4-A1	magna	4	487.14	19	EPA
4-A2	magna	4	498.86	19	EPA
4-A3	magna	4	429.25	19	EPA
4-A4	magna	4	443.62	19	EPA
4-A5	magna	4	520.4	19	EPA
4-B1	magna	4	500	19	EPA
4-B2	magna	4	522.32	19	EPA
4-B4	magna	4	478.12	19	EPA
4-B5	magna	4	562.04	19	EPA
4-B6	magna	4	522.59	19	EPA
4-C1	magna	4	611.49	19	EPA
4-C2	magna	4	596.51	19	EPA
4-C3	magna	4	533.26	19	EPA
4-C4	magna	4	631.47	19	EPA
4-C6	magna	4	590.14	19	EPA
4-D1	magna	4	547.65	19	EPA
4-D4	magna	4	561.66	19	EPA
4-D5	magna	4	526.81	19	EPA
4-D6	magna	4	616.61	19	EPA
1-A1	magna	1	596.27	43	Buxton
1-A2	magna	1	512.53	43	Buxton
1-A3	magna	1	826.38	43	Buxton
1-A4	magna	1	611.49	43	Buxton
1-A5	magna	1	766.61	43	Buxton
1-A6	magna	1	518.48	43	Buxton
1-B1	magna	1	578.91	43	Buxton
1-B2	magna	1	596.8	43	Buxton
1-B4	magna	1	577.06	43	Buxton
1-B5	magna	1	667.68	43	Buxton
1-B6	magna	1	716.23	43	Buxton
1-C1	magna	1	720.59	43	Buxton
1-C2	magna	1	617.99	43	Buxton
1-C3	magna	1	502.27	43	Buxton
1-C4	magna	1	659.42	43	Buxton
1-C5	magna	1	651.69	43	Buxton
1-C6	magna	1	554.76	43	Buxton
1-D2	magna	1	536.99	43	Buxton
1-D3	magna	1	542.54	43	Buxton
1-D4	magna	1	645.2	43	Buxton
1-D5	magna	1	739.25	43	Buxton
1-D6	magna	1	492.24	43	Buxton
2-A1	magna	2	488.6	43	Buxton
2-A2	magna	2	635.18	43	Buxton
2-A3	magna	2	662.33	43	Buxton
2-A4	magna	2	614.06	43	Buxton
2-A5	magna	2	560.77	43	Buxton
2-A6	magna	2	533.12	43	Buxton
2-B1	magna	2	527.75	43	Buxton
2-B2	magna	2	676.59	43	Buxton
2-B3	magna	2	634.28	43	Buxton
2-B4	magna	2	644.65	43	Buxton
2-B5	magna	2	763.16	43	Buxton
2-B6	magna	2	488.32	43	Buxton
2-C1	magna	2	569.72	43	Buxton
2-C2	magna	2	557.84	43	Buxton
2-C3	magna	2	518.06	43	Buxton
2-C4	magna	2	690.05	43	Buxton
2-C6	magna	2	702.35	43	Buxton
2-D1	magna	2	578.54	43	Buxton
2-D2	magna	2	500.28	43	Buxton
2-D3	magna	2	590.98	43	Buxton
2-D4	magna	2	480.95	43	Buxton
2-D5	magna	2	531.65	43	Buxton
2-D6	magna	2	629.42	43	Buxton
3-A1	magna	3	533.79	43	EPA
3-A2	magna	3	511.69	43	EPA
3-A3	magna	3	699.6	43	EPA
3-A4	magna	3	635.4	43	EPA
3-A5	magna	3	612.19	43	EPA
3-A6	magna	3	515.16	43	EPA
3-B1	magna	3	636.63	43	EPA
3-B2	magna	3	652.78	43	EPA
3-B3	magna	3	481.25	43	EPA
3-B4	magna	3	640.21	43	EPA
3-B6	magna	3	558.98	43	EPA
3-C1	magna	3	666.61	43	EPA
3-C2	magna	3	560.64	43	EPA
3-C3	magna	3	464.05	43	EPA
3-C5	magna	3	558.47	43	EPA
3-D1	magna	3	555.66	43	EPA
3-D3	magna	3	584.18	43	EPA
3-D4	magna	3	545.56	43	EPA
3-D5	magna	3	672.69	43	EPA
3-D6	magna	3	648.62	43	EPA
4-A1	magna	4	640.77	43	EPA
4-A3	magna	4	525.04	43	EPA
4-A4	magna	4	575.45	43	EPA
4-A5	magna	4	629.2	43	EPA
4-B1	magna	4	677.12	43	EPA
4-B2	magna	4	668.64	43	EPA
4-B4	magna	4	543.33	43	EPA
4-B5	magna	4	733.64	43	EPA
4-B6	magna	4	494.83	43	EPA
4-C1	magna	4	585.77	43	EPA
4-C4	magna	4	590.5	43	EPA
4-C5	magna	4	597.94	43	EPA
4-C6	magna	4	626.25	43	EPA
4-D1	magna	4	730.81	43	EPA
4-D2	magna	4	566.72	43	EPA
4-D3	magna	4	715.62	43	EPA
4-D4	magna	4	576.94	43	EPA
4-D5	magna	4	636.07	43	EPA
4-D6	magna	4	662.97	43	EPA
1-A1	magna	1	694.49	67	Buxton
1-A2	magna	1	574.46	67	Buxton
1-A3	magna	1	761.3	67	Buxton
1-A4	magna	1	687.15	67	Buxton
1-A5	magna	1	832.01	67	Buxton
1-A6	magna	1	636.19	67	Buxton
1-B1	magna	1	781	67	Buxton
1-B2	magna	1	759.66	67	Buxton
1-B4	magna	1	814.33	67	Buxton
1-B5	magna	1	787.18	67	Buxton
1-C2	magna	1	750.26	67	Buxton
1-C4	magna	1	877.15	67	Buxton
1-C6	magna	1	838.75	67	Buxton
1-D1	magna	1	819.66	67	Buxton
1-D2	magna	1	706.8	67	Buxton
1-D3	magna	1	603.63	67	Buxton
1-D6	magna	1	652.24	67	Buxton
2-A1	magna	2	729.15	67	Buxton
2-A2	magna	2	560.51	67	Buxton
2-A4	magna	2	778.99	67	Buxton
2-A5	magna	2	710.83	67	Buxton
2-A6	magna	2	618.23	67	Buxton
2-B2	magna	2	800.74	67	Buxton
2-B4	magna	2	833.12	67	Buxton
2-B6	magna	2	667.79	67	Buxton
2-C3	magna	2	597.46	67	Buxton
2-C4	magna	2	945.54	67	Buxton
2-C6	magna	2	710.92	67	Buxton
2-D1	magna	2	969.58	67	Buxton
2-D3	magna	2	630.1	67	Buxton
2-D5	magna	2	805.44	67	Buxton
2-D6	magna	2	788.89	67	Buxton
3-A1	magna	3	660.17	67	EPA
3-A2	magna	3	848.22	67	EPA
3-A4	magna	3	814.6	67	EPA
3-A5	magna	3	631.8	67	EPA
3-A6	magna	3	544.9	67	EPA
3-B1	magna	3	871.84	67	EPA
3-B3	magna	3	695.72	67	EPA
3-B4	magna	3	877.16	67	EPA
3-B5	magna	3	724.14	67	EPA
3-B6	magna	3	667.47	67	EPA
3-C1	magna	3	726.9	67	EPA
3-C2	magna	3	651.25	67	EPA
3-C3	magna	3	566.59	67	EPA
3-C4	magna	3	634.05	67	EPA
3-C5	magna	3	748.64	67	EPA
3-C6	magna	3	737.41	67	EPA
3-D1	magna	3	760.65	67	EPA
3-D2	magna	3	785.45	67	EPA
3-D3	magna	3	742.23	67	EPA
3-D4	magna	3	692.02	67	EPA
3-D5	magna	3	654.75	67	EPA
3-D6	magna	3	667.47	67	EPA
4-A1	magna	4	807.03	67	EPA
4-A2	magna	4	792.06	67	EPA
4-A4	magna	4	683.1	67	EPA
4-A6	magna	4	586.38	67	EPA
4-B2	magna	4	832.95	67	EPA
4-B4	magna	4	459.42	67	EPA
4-B5	magna	4	888.94	67	EPA
4-B6	magna	4	568.47	67	EPA
4-C2	magna	4	839.4	67	EPA
4-C4	magna	4	659.19	67	EPA
4-C5	magna	4	564.31	67	EPA
4-C6	magna	4	707.1	67	EPA
4-D2	magna	4	714.23	67	EPA
4-D3	magna	4	679.75	67	EPA
4-D4	magna	4	672.21	67	EPA
4-D5	magna	4	562.93	67	EPA
4-D6	magna	4	563.18	67	EPA
1-A3	magna	1	1343.78	212	Buxton
1-A4	magna	1	1216.91	212	Buxton
1-A5	magna	1	1356.61	212	Buxton
1-B1	magna	1	1360.87	212	Buxton
1-C1	magna	1	1337.88	212	Buxton
1-C6	magna	1	1474.59	212	Buxton
1-D1	magna	1	1196.53	212	Buxton
1-D2	magna	1	1130.02	212	Buxton
1-D3	magna	1	1222.12	212	Buxton
2-A1	magna	2	1235.75	212	Buxton
2-A4	magna	2	1372.74	212	Buxton
2-A5	magna	2	1074.58	212	Buxton
2-B3	magna	2	1082.25	212	Buxton
2-B4	magna	2	1155.72	212	Buxton
2-B5	magna	2	1437.31	212	Buxton
2-B6	magna	2	1051.17	212	Buxton
2-C2	magna	2	1022.07	212	Buxton
2-C3	magna	2	978.96	212	Buxton
2-C4	magna	2	1545.81	212	Buxton
2-C6	magna	2	1352.56	212	Buxton
2-D1	magna	2	1550.77	212	Buxton
2-D3	magna	2	1225.56	212	Buxton
2-D4	magna	2	1440.54	212	Buxton
2-D5	magna	2	1288.97	212	Buxton
2-D6	magna	2	1405.46	212	Buxton
3-A1	magna	3	1177.72	212	EPA
3-A2	magna	3	1243.98	212	EPA
3-A3	magna	3	971.87	212	EPA
3-A4	magna	3	1062.64	212	EPA
3-A5	magna	3	1100.29	212	EPA
3-A6	magna	3	1178.94	212	EPA
3-B1	magna	3	1111.69	212	EPA
3-B2	magna	3	1299.59	212	EPA
3-B3	magna	3	1068.32	212	EPA
3-B5	magna	3	1166.1	212	EPA
3-B6	magna	3	1173.12	212	EPA
3-C1	magna	3	1132.23	212	EPA
3-C2	magna	3	1095.81	212	EPA
3-C3	magna	3	980.05	212	EPA
3-C4	magna	3	1214.22	212	EPA
3-C5	magna	3	1035.52	212	EPA
3-C6	magna	3	1186.59	212	EPA
3-D1	magna	3	1341.34	212	EPA
3-D2	magna	3	902.47	212	EPA
3-D4	magna	3	1177.9	212	EPA
3-D6	magna	3	1171.71	212	EPA
4-A1	magna	4	1226.13	212	EPA
4-A2	magna	4	1048.05	212	EPA
4-A3	magna	4	1086	212	EPA
4-A4	magna	4	968.55	212	EPA
4-A5	magna	4	1028.95	212	EPA
4-A6	magna	4	903.89	212	EPA
4-B2	magna	4	1163.53	212	EPA
4-B4	magna	4	926.18	212	EPA
4-B5	magna	4	1284.92	212	EPA
4-B6	magna	4	1140	212	EPA
4-C1	magna	4	993.49	212	EPA
4-C2	magna	4	1308.57	212	EPA
4-C3	magna	4	1230.89	212	EPA
4-C4	magna	4	1310.63	212	EPA
4-C6	magna	4	1197.24	212	EPA
4-D1	magna	4	1127.81	212	EPA
4-D2	magna	4	1223.98	212	EPA
4-D4	magna	4	1266.07	212	EPA
4-D5	magna	4	1213.75	212	EPA
4-D6	magna	4	1222.17	212	EPA
1-A1	magna	1	1067.39	234	Buxton
1-A2	magna	1	974.43	234	Buxton
1-A3	magna	1	1227.65	234	Buxton
1-A4	magna	1	1062.97	234	Buxton
1-A6	magna	1	1135.31	234	Buxton
1-B2	magna	1	1405.71	234	Buxton
1-B4	magna	1	1245.7	234	Buxton
1-B5	magna	1	1155.11	234	Buxton
1-C1	magna	1	1011.62	234	Buxton
1-C2	magna	1	1327.23	234	Buxton
1-C3	magna	1	902.55	234	Buxton
1-C6	magna	1	1290.18	234	Buxton
1-D1	magna	1	1442.22	234	Buxton
1-D5	magna	1	1328.04	234	Buxton
1-D6	magna	1	1073.92	234	Buxton
2-A5	magna	2	1259.47	234	Buxton
2-B1	magna	2	1220.43	234	Buxton
2-B2	magna	2	1114.96	234	Buxton
2-B3	magna	2	1041.15	234	Buxton
2-B4	magna	2	1345.85	234	Buxton
2-B5	magna	2	1171.6	234	Buxton
2-C2	magna	2	1191.75	234	Buxton
2-C3	magna	2	958.27	234	Buxton
2-C6	magna	2	1098.47	234	Buxton
2-D1	magna	2	1470.04	234	Buxton
2-D3	magna	2	1095.61	234	Buxton
2-D5	magna	2	1107.46	234	Buxton
3-A1	magna	3	1064.19	234	EPA
3-A2	magna	3	1233.73	234	EPA
3-A3	magna	3	1070.06	234	EPA
3-A4	magna	3	1086.14	234	EPA
3-A5	magna	3	957.97	234	EPA
3-A6	magna	3	1091.83	234	EPA
3-B1	magna	3	1317.1	234	EPA
3-B2	magna	3	1272.93	234	EPA
3-B3	magna	3	1130.84	234	EPA
3-B5	magna	3	1344.63	234	EPA
3-B6	magna	3	938.57	234	EPA
3-C1	magna	3	1036.62	234	EPA
3-C3	magna	3	972.15	234	EPA
3-C4	magna	3	1143.94	234	EPA
3-C5	magna	3	1309.54	234	EPA
3-C6	magna	3	1044.78	234	EPA
3-D1	magna	3	1219.84	234	EPA
3-D2	magna	3	981.86	234	EPA
3-D3	magna	3	1336.81	234	EPA
3-D4	magna	3	1199.68	234	EPA
3-D5	magna	3	1225.33	234	EPA
4-A1	magna	4	1169.71	234	EPA
4-A2	magna	4	1264.61	234	EPA
4-A3	magna	4	1097.57	234	EPA
4-A4	magna	4	1071.8	234	EPA
4-A5	magna	4	1171.35	234	EPA
4-A6	magna	4	1111.57	234	EPA
4-B1	magna	4	1104.3	234	EPA
4-B2	magna	4	1239.95	234	EPA
4-B3	magna	4	977.28	234	EPA
4-B5	magna	4	1084.75	234	EPA
4-B6	magna	4	1087.31	234	EPA
4-C3	magna	4	1230.26	234	EPA
4-C4	magna	4	1056.25	234	EPA
4-C6	magna	4	824.08	234	EPA
4-D1	magna	4	1251.92	234	EPA
4-D3	magna	4	1238.86	234	EPA
4-D4	magna	4	1188.57	234	EPA
4-D6	magna	4	1145.19	234	EPA
1-A1	magna	1	1223.63	258	Buxton
1-A2	magna	1	1028.6	258	Buxton
1-A4	magna	1	1272.2	258	Buxton
1-A6	magna	1	1210.92	258	Buxton
1-B2	magna	1	1316.5	258	Buxton
1-B4	magna	1	1176.45	258	Buxton
1-B5	magna	1	1291.45	258	Buxton
1-C2	magna	1	1365.78	258	Buxton
1-C3	magna	1	860.99	258	Buxton
1-C6	magna	1	1397.42	258	Buxton
1-D1	magna	1	1216.33	258	Buxton
1-D3	magna	1	1297.13	258	Buxton
1-D5	magna	1	1314.44	258	Buxton
1-D6	magna	1	1248.16	258	Buxton
2-A1	magna	2	1151.21	258	Buxton
2-A2	magna	2	1222.94	258	Buxton
2-A6	magna	2	1197.19	258	Buxton
2-B1	magna	2	1428.95	258	Buxton
2-B2	magna	2	1084.62	258	Buxton
2-B3	magna	2	1160.22	258	Buxton
2-B4	magna	2	1318.39	258	Buxton
2-B6	magna	2	1126.16	258	Buxton
2-C2	magna	2	1100.48	258	Buxton
2-C3	magna	2	1083.64	258	Buxton
2-C5	magna	2	1359.61	258	Buxton
2-C6	magna	2	1298.72	258	Buxton
2-D1	magna	2	1197.78	258	Buxton
2-D3	magna	2	1047.71	258	Buxton
2-D5	magna	2	1238.18	258	Buxton
2-D6	magna	2	1281.92	258	Buxton
3-A1	magna	3	1185.15	258	EPA
3-A2	magna	3	1182.98	258	EPA
3-A3	magna	3	1415.57	258	EPA
3-A5	magna	3	1168.73	258	EPA
3-B1	magna	3	1320.66	258	EPA
3-B2	magna	3	1260.26	258	EPA
3-B3	magna	3	968.11	258	EPA
3-B5	magna	3	1393.33	258	EPA
3-B6	magna	3	1376.24	258	EPA
3-C1	magna	3	970.76	258	EPA
3-C3	magna	3	1075.98	258	EPA
3-C4	magna	3	1377.9	258	EPA
3-C5	magna	3	1257.43	258	EPA
3-C6	magna	3	1310.09	258	EPA
3-D1	magna	3	1241.42	258	EPA
3-D3	magna	3	1344.16	258	EPA
3-D4	magna	3	1145.87	258	EPA
3-D5	magna	3	1215.74	258	EPA
3-D6	magna	3	1005.26	258	EPA
4-A1	magna	4	1345.22	258	EPA
4-A2	magna	4	1265.17	258	EPA
4-A3	magna	4	989.89	258	EPA
4-A5	magna	4	1211.57	258	EPA
4-A6	magna	4	959.38	258	EPA
4-B1	magna	4	1097.49	258	EPA
4-B2	magna	4	1249.81	258	EPA
4-B3	magna	4	908.23	258	EPA
4-B4	magna	4	1104.55	258	EPA
4-B5	magna	4	1138.13	258	EPA
4-B6	magna	4	1040.87	258	EPA
4-C1	magna	4	1032.34	258	EPA
4-C2	magna	4	1332.97	258	EPA
4-C3	magna	4	1298.99	258	EPA
4-C4	magna	4	1352.03	258	EPA
4-C6	magna	4	1024.72	258	EPA
4-D1	magna	4	1315.85	258	EPA
4-D2	magna	4	1177.12	258	EPA
4-D3	magna	4	1378.92	258	EPA
4-D5	magna	4	1207.3	258	EPA
4-D6	magna	4	1090.33	258	EPA
1-A2	magna	1	1347.97	330	Buxton
1-A6	magna	1	1438.01	330	Buxton
1-B1	magna	1	1410.12	330	Buxton
1-B2	magna	1	1628.5	330	Buxton
1-B5	magna	1	1204.72	330	Buxton
1-C2	magna	1	1367.77	330	Buxton
1-C3	magna	1	1100.03	330	Buxton
1-C6	magna	1	985.1	330	Buxton
1-D1	magna	1	1432.99	330	Buxton
1-D3	magna	1	1039.64	330	Buxton
1-D5	magna	1	1511.64	330	Buxton
1-D6	magna	1	1367.82	330	Buxton
2-A1	magna	2	1439.6	330	Buxton
2-A2	magna	2	1476.23	330	Buxton
2-B1	magna	2	1348.28	330	Buxton
2-B3	magna	2	1384.55	330	Buxton
2-B5	magna	2	1436.48	330	Buxton
2-C2	magna	2	1438.51	330	Buxton
2-C6	magna	2	1417.21	330	Buxton
2-D1	magna	2	1308.72	330	Buxton
2-D3	magna	2	1415.57	330	Buxton
2-D5	magna	2	1341.55	330	Buxton
2-D6	magna	2	1262.58	330	Buxton
3-A1	magna	3	1482.25	330	EPA
3-A2	magna	3	1341.82	330	EPA
3-A3	magna	3	1289.52	330	EPA
3-A4	magna	3	1135.99	330	EPA
3-A5	magna	3	996.49	330	EPA
3-A6	magna	3	1079.74	330	EPA
3-B1	magna	3	1396.86	330	EPA
3-B2	magna	3	1336.34	330	EPA
3-B5	magna	3	1456.92	330	EPA
3-B6	magna	3	1388.57	330	EPA
3-C1	magna	3	1079.62	330	EPA
3-C2	magna	3	1389.95	330	EPA
3-C3	magna	3	1246.84	330	EPA
3-C4	magna	3	1492.51	330	EPA
3-C5	magna	3	1399	330	EPA
3-C6	magna	3	1344.63	330	EPA
3-D2	magna	3	1126.54	330	EPA
3-D3	magna	3	1471	330	EPA
4-A1	magna	4	1334.09	330	EPA
4-A2	magna	4	1392.21	330	EPA
4-A3	magna	4	1242.2	330	EPA
4-A6	magna	4	1220.58	330	EPA
4-B2	magna	4	1235.99	330	EPA
4-B3	magna	4	1285.18	330	EPA
4-B4	magna	4	1242.77	330	EPA
4-B6	magna	4	1255.28	330	EPA
4-C3	magna	4	1256.29	330	EPA
4-C4	magna	4	1428.8	330	EPA
4-C6	magna	4	1369.12	330	EPA
4-D1	magna	4	1146.68	330	EPA
4-D2	magna	4	1277.63	330	EPA
4-D3	magna	4	1187.85	330	EPA
4-D4	magna	4	1305.78	330	EPA
1-A1	magna	1	1174.39	354	Buxton
1-A3	magna	1	1366.99	354	Buxton
1-A4	magna	1	1255.62	354	Buxton
1-A6	magna	1	1467.8	354	Buxton
1-B1	magna	1	1392.98	354	Buxton
1-B4	magna	1	1407.74	354	Buxton
1-C1	magna	1	1392.82	354	Buxton
1-C2	magna	1	1338.68	354	Buxton
1-C6	magna	1	1361.44	354	Buxton
1-D1	magna	1	1410.78	354	Buxton
1-D3	magna	1	1293.82	354	Buxton
1-D5	magna	1	1519.87	354	Buxton
1-D6	magna	1	1292.67	354	Buxton
2-A1	magna	2	1305.84	354	Buxton
2-B3	magna	2	1338.41	354	Buxton
2-B4	magna	2	1638.76	354	Buxton
2-C3	magna	2	1306.49	354	Buxton
2-C5	magna	2	1135.24	354	Buxton
2-D1	magna	2	1547.12	354	Buxton
2-D3	magna	2	1227.36	354	Buxton
2-D6	magna	2	1659.26	354	Buxton
3-A1	magna	3	1278.57	354	EPA
3-A2	magna	3	1416.78	354	EPA
3-A5	magna	3	1037.24	354	EPA
3-B1	magna	3	1374.47	354	EPA
3-B3	magna	3	1322.58	354	EPA
3-B6	magna	3	1391.54	354	EPA
3-C1	magna	3	1310.04	354	EPA
3-C2	magna	3	1259.81	354	EPA
3-C3	magna	3	1105.13	354	EPA
3-C4	magna	3	1481.34	354	EPA
3-C5	magna	3	1412.95	354	EPA
3-C6	magna	3	1377.38	354	EPA
3-D1	magna	3	1332.22	354	EPA
3-D2	magna	3	1078.76	354	EPA
3-D3	magna	3	1453.1	354	EPA
3-D4	magna	3	1442.07	354	EPA
3-D5	magna	3	1288.85	354	EPA
3-D6	magna	3	1451.82	354	EPA
4-A2	magna	4	1435.93	354	EPA
4-A4	magna	4	1211.63	354	EPA
4-A6	magna	4	1221.59	354	EPA
4-B1	magna	4	1287.03	354	EPA
4-B2	magna	4	1365.83	354	EPA
4-B4	magna	4	1172.63	354	EPA
4-B5	magna	4	1340.54	354	EPA
4-C1	magna	4	1357.78	354	EPA
4-C2	magna	4	1566.55	354	EPA
4-C4	magna	4	1339.8	354	EPA
4-C6	magna	4	1242.66	354	EPA
4-D1	magna	4	1297.13	354	EPA
4-D3	magna	4	1399.41	354	EPA
4-D5	magna	4	1331.2	354	EPA
4-D6	magna	4	1239.73	354	EPA
1-A1	magna	1	1153.82	379	Buxton
1-A3	magna	1	1190.01	379	Buxton
1-A6	magna	1	1315.24	379	Buxton
1-B1	magna	1	1510.23	379	Buxton
1-B2	magna	1	1539.22	379	Buxton
1-B5	magna	1	1582.04	379	Buxton
1-C1	magna	1	1445.77	379	Buxton
1-C2	magna	1	1409.31	379	Buxton
1-C6	magna	1	1245.87	379	Buxton
1-D1	magna	1	1279.13	379	Buxton
1-D2	magna	1	1149.6	379	Buxton
1-D3	magna	1	1445.52	379	Buxton
1-D5	magna	1	1253.97	379	Buxton
1-D6	magna	1	1345.22	379	Buxton
2-A2	magna	2	1389.54	379	Buxton
2-A5	magna	2	1619.37	379	Buxton
2-B1	magna	2	1459.77	379	Buxton
2-B2	magna	2	1399.2	379	Buxton
2-B3	magna	2	1341.5	379	Buxton
2-B4	magna	2	1560.76	379	Buxton
2-B5	magna	2	1328.09	379	Buxton
2-B6	magna	2	1153.44	379	Buxton
2-C5	magna	2	1342.35	379	Buxton
2-C6	magna	2	1415.82	379	Buxton
2-D5	magna	2	1378.46	379	Buxton
2-D6	magna	2	1370	379	Buxton
3-A1	magna	3	1249.18	379	EPA
3-A2	magna	3	1255.22	379	EPA
3-A3	magna	3	1496.04	379	EPA
3-A5	magna	3	1352.19	379	EPA
3-A6	magna	3	1331.26	379	EPA
3-B1	magna	3	1364.58	379	EPA
3-B5	magna	3	1294.05	379	EPA
3-B6	magna	3	1463.72	379	EPA
3-C1	magna	3	1197.3	379	EPA
3-C2	magna	3	1127.62	379	EPA
3-C4	magna	3	1439.84	379	EPA
3-C5	magna	3	1411.48	379	EPA
3-C6	magna	3	1423.35	379	EPA
3-D1	magna	3	1465.52	379	EPA
3-D2	magna	3	1007.17	379	EPA
3-D3	magna	3	1407.44	379	EPA
3-D4	magna	3	1384.19	379	EPA
3-D5	magna	3	1463.27	379	EPA
3-D6	magna	3	1390.87	379	EPA
4-A3	magna	4	1357.35	379	EPA
4-A4	magna	4	1286.81	379	EPA
4-B1	magna	4	1334.36	379	EPA
4-B2	magna	4	1064.38	379	EPA
4-B4	magna	4	1262.46	379	EPA
4-B5	magna	4	1358.14	379	EPA
4-B6	magna	4	1190.55	379	EPA
4-C1	magna	4	1427.11	379	EPA
4-C2	magna	4	1236.22	379	EPA
4-C4	magna	4	1441.58	379	EPA
4-C6	magna	4	1146.87	379	EPA
4-D1	magna	4	1277.29	379	EPA
4-D3	magna	4	1529.09	379	EPA
4-D4	magna	4	1435.48	379	EPA
4-D6	magna	4	1217.15	379	EPA
5-A1	cerio	5	263	0	Buxton
5-A2	cerio	5	235.53	0	Buxton
5-A3	cerio	5	290.57	0	Buxton
5-A4	cerio	5	256.69	0	Buxton
5-A5	cerio	5	298.79	0	Buxton
5-A6	cerio	5	280.83	0	Buxton
5-B1	cerio	5	282.34	0	Buxton
5-B2	cerio	5	232.79	0	Buxton
5-B3	cerio	5	291.3	0	Buxton
5-B4	cerio	5	257.24	0	Buxton
5-B5	cerio	5	327.05	0	Buxton
5-B6	cerio	5	262.18	0	Buxton
5-C1	cerio	5	236.74	0	Buxton
5-C3	cerio	5	204.07	0	Buxton
5-C4	cerio	5	304.46	0	Buxton
5-C5	cerio	5	240.03	0	Buxton
5-C6	cerio	5	255.02	0	Buxton
5-D1	cerio	5	266.76	0	Buxton
5-D2	cerio	5	285.61	0	Buxton
5-D3	cerio	5	244.74	0	Buxton
5-D4	cerio	5	245.32	0	Buxton
5-D5	cerio	5	278.53	0	Buxton
5-D6	cerio	5	240.62	0	Buxton
6-A1	cerio	6	228.78	0	Buxton
6-A2	cerio	6	237.64	0	Buxton
6-A3	cerio	6	252.2	0	Buxton
6-A4	cerio	6	234.02	0	Buxton
6-A5	cerio	6	233.1	0	Buxton
6-A6	cerio	6	260	0	Buxton
6-B2	cerio	6	261.64	0	Buxton
6-B3	cerio	6	271.54	0	Buxton
6-B5	cerio	6	256.4	0	Buxton
6-B6	cerio	6	252.2	0	Buxton
6-C1	cerio	6	320.89	0	Buxton
6-C2	cerio	6	277.51	0	Buxton
6-C3	cerio	6	205.8	0	Buxton
6-C6	cerio	6	238.54	0	Buxton
6-D1	cerio	6	232.18	0	Buxton
6-D2	cerio	6	262.46	0	Buxton
6-D3	cerio	6	219.22	0	Buxton
6-D4	cerio	6	229.71	0	Buxton
6-D5	cerio	6	287.36	0	Buxton
6-D6	cerio	6	297.59	0	Buxton
7-A1	cerio	7	263.27	0	EPA
7-A2	cerio	7	275.71	0	EPA
7-A3	cerio	7	241.81	0	EPA
7-A5	cerio	7	279.56	0	EPA
7-A6	cerio	7	290.31	0	EPA
7-B2	cerio	7	213.79	0	EPA
7-B3	cerio	7	224.37	0	EPA
7-B5	cerio	7	294.7	0	EPA
7-B6	cerio	7	288.34	0	EPA
7-C1	cerio	7	268.36	0	EPA
7-C2	cerio	7	267.83	0	EPA
7-C3	cerio	7	251.92	0	EPA
7-C4	cerio	7	266.23	0	EPA
7-C5	cerio	7	308.42	0	EPA
7-C6	cerio	7	291.54	0	EPA
7-D1	cerio	7	342.38	0	EPA
7-D2	cerio	7	277.76	0	EPA
7-D3	cerio	7	293.73	0	EPA
7-D4	cerio	7	241.81	0	EPA
7-D6	cerio	7	286.86	0	EPA
8-A2	cerio	8	320	0	EPA
8-A3	cerio	8	262.18	0	EPA
8-A4	cerio	8	249.35	0	EPA
8-A5	cerio	8	232.48	0	EPA
8-A6	cerio	8	285.36	0	EPA
8-B2	cerio	8	265.15	0	EPA
8-B4	cerio	8	263.54	0	EPA
8-B6	cerio	8	294.7	0	EPA
8-C1	cerio	8	300.22	0	EPA
8-C2	cerio	8	232.48	0	EPA
8-C4	cerio	8	259.73	0	EPA
8-C5	cerio	8	281.34	0	EPA
8-C6	cerio	8	260.82	0	EPA
8-D2	cerio	8	279.04	0	EPA
8-D3	cerio	8	268.1	0	EPA
8-D4	cerio	8	238.54	0	EPA
8-D5	cerio	8	283.86	0	EPA
8-D6	cerio	8	276.48	0	EPA
1-A1	magna	1	1030.69	402	Buxton
1-A4	magna	1	1690.27	402	Buxton
1-A6	magna	1	1397.98	402	Buxton
1-B1	magna	1	1356.56	402	Buxton
1-B2	magna	1	1452.02	402	Buxton
1-C1	magna	1	1465.32	402	Buxton
1-C2	magna	1	1327.61	402	Buxton
1-C3	magna	1	996.21	402	Buxton
1-C6	magna	1	1556.13	402	Buxton
1-D1	magna	1	1593.39	402	Buxton
1-D3	magna	1	1535.32	402	Buxton
1-D5	magna	1	1386.41	402	Buxton
2-A1	magna	2	1523.9	402	Buxton
2-A2	magna	2	1368.54	402	Buxton
2-B1	magna	2	1519.6	402	Buxton
2-B3	magna	2	1440.29	402	Buxton
2-B5	magna	2	1421.2	402	Buxton
2-B6	magna	2	1482.55	402	Buxton
2-C3	magna	2	1180.39	402	Buxton
2-C5	magna	2	1488.36	402	Buxton
2-D6	magna	2	1649.86	402	Buxton
3-A1	magna	3	1274.78	402	EPA
3-A3	magna	3	1369.12	402	EPA
3-A5	magna	3	1154.37	402	EPA
3-B1	magna	3	1382.33	402	EPA
3-B6	magna	3	1520.2	402	EPA
3-C1	magna	3	1133.98	402	EPA
3-C2	magna	3	1170.01	402	EPA
3-C3	magna	3	1382.96	402	EPA
3-C4	magna	3	1227.41	402	EPA
3-C5	magna	3	1412.39	402	EPA
3-D4	magna	3	1572.36	402	EPA
3-D6	magna	3	1140.39	402	EPA
4-B1	magna	4	1354.77	402	EPA
4-B3	magna	4	966.19	402	EPA
4-B4	magna	4	1239.78	402	EPA
4-B5	magna	4	1480.43	402	EPA
4-B6	magna	4	1429.85	402	EPA
4-D1	magna	4	1220.48	402	EPA
4-D3	magna	4	1578.69	402	EPA
4-D4	magna	4	1386.82	402	EPA
4-D5	magna	4	1346.17	402	EPA
5-A2	cerio	5	288.6	24	Buxton
5-A3	cerio	5	299.26	24	Buxton
5-A5	cerio	5	320.44	24	Buxton
5-A6	cerio	5	340.08	24	Buxton
5-B1	cerio	5	316.41	24	Buxton
5-B2	cerio	5	313.47	24	Buxton
5-B3	cerio	5	374.61	24	Buxton
5-B4	cerio	5	359.65	24	Buxton
5-B5	cerio	5	357.66	24	Buxton
5-B6	cerio	5	310.03	24	Buxton
5-C1	cerio	5	329.22	24	Buxton
5-C3	cerio	5	278.53	24	Buxton
5-C4	cerio	5	306.8	24	Buxton
5-C5	cerio	5	286.36	24	Buxton
5-C6	cerio	5	336.29	24	Buxton
5-D1	cerio	5	282.6	24	Buxton
5-D2	cerio	5	326.4	24	Buxton
5-D3	cerio	5	310.03	24	Buxton
5-D4	cerio	5	332.88	24	Buxton
5-D5	cerio	5	344.67	24	Buxton
5-D6	cerio	5	275.19	24	Buxton
6-A1	cerio	6	280.07	24	Buxton
6-A2	cerio	6	332.02	24	Buxton
6-A3	cerio	6	333.52	24	Buxton
6-A4	cerio	6	304.23	24	Buxton
6-A5	cerio	6	323.98	24	Buxton
6-A6	cerio	6	286.11	24	Buxton
6-B1	cerio	6	338.83	24	Buxton
6-B2	cerio	6	316.41	24	Buxton
6-B3	cerio	6	367.5	24	Buxton
6-B4	cerio	6	295.68	24	Buxton
6-B5	cerio	6	301.4	24	Buxton
6-B6	cerio	6	325.96	24	Buxton
6-C2	cerio	6	310.73	24	Buxton
6-C3	cerio	6	295.43	24	Buxton
6-C4	cerio	6	277.76	24	Buxton
6-C5	cerio	6	384.2	24	Buxton
6-C6	cerio	6	298.79	24	Buxton
6-D1	cerio	6	310.03	24	Buxton
6-D3	cerio	6	323.54	24	Buxton
6-D5	cerio	6	319.54	24	Buxton
6-D6	cerio	6	329.44	24	Buxton
7-A2	cerio	7	351.43	24	EPA
7-A3	cerio	7	312.09	24	EPA
7-A4	cerio	7	236.44	24	EPA
7-A6	cerio	7	368.47	24	EPA
7-B1	cerio	7	320.44	24	EPA
7-B2	cerio	7	297.59	24	EPA
7-B4	cerio	7	321.11	24	EPA
7-B6	cerio	7	340.92	24	EPA
7-C1	cerio	7	382.15	24	EPA
7-C2	cerio	7	326.17	24	EPA
7-C3	cerio	7	284.61	24	EPA
7-C4	cerio	7	293.01	24	EPA
7-C5	cerio	7	444.43	24	EPA
7-C6	cerio	7	365.36	24	EPA
7-D1	cerio	7	318.43	24	EPA
7-D2	cerio	7	310.03	24	EPA
7-D3	cerio	7	337.98	24	EPA
7-D4	cerio	7	339.87	24	EPA
7-D5	cerio	7	293.25	24	EPA
7-D6	cerio	7	314.15	24	EPA
8-A2	cerio	8	330.95	24	EPA
8-A3	cerio	8	352.23	24	EPA
8-A4	cerio	8	313.13	24	EPA
8-A5	cerio	8	316.18	24	EPA
8-A6	cerio	8	316.64	24	EPA
8-B2	cerio	8	278.28	24	EPA
8-B3	cerio	8	272.58	24	EPA
8-B4	cerio	8	360.84	24	EPA
8-B5	cerio	8	415.91	24	EPA
8-B6	cerio	8	295.43	24	EPA
8-C1	cerio	8	331.16	24	EPA
8-C2	cerio	8	296.87	24	EPA
8-C4	cerio	8	305.16	24	EPA
8-C6	cerio	8	330.73	24	EPA
8-D2	cerio	8	287.85	24	EPA
8-D4	cerio	8	334.59	24	EPA
8-D6	cerio	8	299.26	24	EPA
1-A6	magna	1	1582.4	425	Buxton
1-B2	magna	1	1614.56	425	Buxton
1-B5	magna	1	1441.82	425	Buxton
1-C2	magna	1	1447.4	425	Buxton
1-C3	magna	1	1196.35	425	Buxton
1-C5	magna	1	816.69	425	Buxton
1-D1	magna	1	1462.35	425	Buxton
1-D3	magna	1	1392.93	425	Buxton
1-D5	magna	1	1602.81	425	Buxton
2-A1	magna	2	1441.82	425	Buxton
2-A2	magna	2	1532.35	425	Buxton
2-A5	magna	2	1422.56	425	Buxton
2-A6	magna	2	1355.62	425	Buxton
2-B1	magna	2	1417.24	425	Buxton
2-B2	magna	2	1158.56	425	Buxton
2-B3	magna	2	1248.66	425	Buxton
2-B6	magna	2	1435.13	425	Buxton
2-C5	magna	2	1511.27	425	Buxton
2-C6	magna	2	1320.98	425	Buxton
2-D1	magna	2	1470.23	425	Buxton
2-D3	magna	2	1382.18	425	Buxton
2-D5	magna	2	1439.25	425	Buxton
3-A1	magna	3	1473.23	425	EPA
3-A2	magna	3	1116.12	425	EPA
3-A5	magna	3	1249.07	425	EPA
3-B1	magna	3	1396.81	425	EPA
3-B2	magna	3	1227.94	425	EPA
3-B6	magna	3	1531.84	425	EPA
3-C1	magna	3	1381.3	425	EPA
3-C2	magna	3	1314.01	425	EPA
3-C4	magna	3	1566.37	425	EPA
3-C5	magna	3	1467.75	425	EPA
3-C6	magna	3	1450.11	425	EPA
3-D1	magna	3	1247.42	425	EPA
3-D2	magna	3	1296.52	425	EPA
4-A1	magna	4	1332.64	425	EPA
4-A5	magna	4	1220.25	425	EPA
4-B2	magna	4	1437.9	425	EPA
4-B4	magna	4	1511.98	425	EPA
4-B5	magna	4	1429.26	425	EPA
4-C2	magna	4	1714.37	425	EPA
4-C3	magna	4	1182.14	425	EPA
4-C4	magna	4	1510.23	425	EPA
4-D1	magna	4	1189.06	425	EPA
4-D3	magna	4	1377.95	425	EPA
4-D4	magna	4	1424.56	425	EPA
5-A2	cerio	5	369.81	47	Buxton
5-A3	cerio	5	503.41	47	Buxton
5-A4	cerio	5	319.32	47	Buxton
5-A5	cerio	5	401.44	47	Buxton
5-A6	cerio	5	426.58	47	Buxton
5-B1	cerio	5	464.05	47	Buxton
5-B2	cerio	5	517.24	47	Buxton
5-B3	cerio	5	460.35	47	Buxton
5-B5	cerio	5	415.75	47	Buxton
5-B6	cerio	5	446.19	47	Buxton
5-C1	cerio	5	393.54	47	Buxton
5-C2	cerio	5	395.89	47	Buxton
5-C3	cerio	5	391.91	47	Buxton
5-C4	cerio	5	491.8	47	Buxton
5-C5	cerio	5	354.05	47	Buxton
5-C6	cerio	5	455.05	47	Buxton
5-D1	cerio	5	292.52	47	Buxton
5-D2	cerio	5	430.74	47	Buxton
5-D3	cerio	5	455.21	47	Buxton
5-D4	cerio	5	419.67	47	Buxton
5-D5	cerio	5	429.25	47	Buxton
5-D6	cerio	5	316.18	47	Buxton
6-A2	cerio	6	433.72	47	Buxton
6-A3	cerio	6	398.94	47	Buxton
6-A4	cerio	6	350.62	47	Buxton
6-A5	cerio	6	422.55	47	Buxton
6-B1	cerio	6	409	47	Buxton
6-B2	cerio	6	417.8	47	Buxton
6-B3	cerio	6	486.56	47	Buxton
6-B4	cerio	6	374.42	47	Buxton
6-B5	cerio	6	398.94	47	Buxton
6-C1	cerio	6	356.47	47	Buxton
6-C2	cerio	6	413.68	47	Buxton
6-C3	cerio	6	373.85	47	Buxton
6-C4	cerio	6	344.04	47	Buxton
6-C5	cerio	6	439.43	47	Buxton
6-D1	cerio	6	480.5	47	Buxton
6-D2	cerio	6	384.75	47	Buxton
6-D4	cerio	6	275.44	47	Buxton
6-D5	cerio	6	372.5	47	Buxton
7-A1	cerio	7	451.43	47	EPA
7-A2	cerio	7	479.76	47	EPA
7-A3	cerio	7	426.24	47	EPA
7-A5	cerio	7	338.19	47	EPA
7-B2	cerio	7	356.27	47	EPA
7-B3	cerio	7	387.52	47	EPA
7-B5	cerio	7	491.66	47	EPA
7-B6	cerio	7	459.35	47	EPA
7-C1	cerio	7	501.99	47	EPA
7-C2	cerio	7	424.4	47	EPA
7-C3	cerio	7	312.09	47	EPA
7-C4	cerio	7	308.42	47	EPA
7-C6	cerio	7	440.4	47	EPA
7-D1	cerio	7	403.2	47	EPA
7-D2	cerio	7	410.57	47	EPA
7-D3	cerio	7	488.32	47	EPA
7-D4	cerio	7	427.25	47	EPA
7-D5	cerio	7	476.33	47	EPA
7-D6	cerio	7	512.68	47	EPA
8-A2	cerio	8	497.28	47	EPA
8-A3	cerio	8	494.4	47	EPA
8-A4	cerio	8	415.24	47	EPA
8-A5	cerio	8	407.78	47	EPA
8-A6	cerio	8	318.88	47	EPA
8-B1	cerio	8	369.04	47	EPA
8-B2	cerio	8	357.26	47	EPA
8-B3	cerio	8	332.67	47	EPA
8-B4	cerio	8	438.13	47	EPA
8-B5	cerio	8	463.29	47	EPA
8-B6	cerio	8	340.3	47	EPA
8-C1	cerio	8	402.67	47	EPA
8-C2	cerio	8	441.05	47	EPA
8-C4	cerio	8	453.57	47	EPA
8-C5	cerio	8	429.42	47	EPA
8-D1	cerio	8	370.59	47	EPA
8-D2	cerio	8	382.33	47	EPA
8-D3	cerio	8	530.58	47	EPA
8-D4	cerio	8	367.31	47	EPA
8-D6	cerio	8	351.02	47	EPA
1-A1	magna	1	1186.48	496	Buxton
1-A4	magna	1	1598.72	496	Buxton
1-A6	magna	1	1687.04	496	Buxton
1-C6	magna	1	1608.14	496	Buxton
1-D1	magna	1	1508.95	496	Buxton
1-D3	magna	1	1453.3	496	Buxton
1-D5	magna	1	1375.15	496	Buxton
2-A2	magna	2	1679.67	496	Buxton
2-B3	magna	2	1397.1	496	Buxton
2-B5	magna	2	1764.92	496	Buxton
2-C5	magna	2	1602.94	496	Buxton
2-C6	magna	2	1596.49	496	Buxton
2-D5	magna	2	1667.66	496	Buxton
2-D6	magna	2	1816.66	496	Buxton
3-A1	magna	3	1387.75	496	EPA
3-A5	magna	3	1385.27	496	EPA
3-A6	magna	3	1338.78	496	EPA
3-B1	magna	3	1451.82	496	EPA
3-B5	magna	3	1675.08	496	EPA
3-C1	magna	3	1320.28	496	EPA
3-D4	magna	3	1418.48	496	EPA
3-D5	magna	3	1438.21	496	EPA
5-A1	cerio	5	495.85	116	Buxton
5-A2	cerio	5	444.75	116	Buxton
5-A3	cerio	5	530.38	116	Buxton
5-A4	cerio	5	465.58	116	Buxton
5-A5	cerio	5	516.28	116	Buxton
5-A6	cerio	5	490.35	116	Buxton
5-B1	cerio	5	589.89	116	Buxton
5-B3	cerio	5	515.59	116	Buxton
5-B4	cerio	5	523.68	116	Buxton
5-B5	cerio	5	494.55	116	Buxton
5-B6	cerio	5	534.07	116	Buxton
5-C1	cerio	5	495.99	116	Buxton
5-C3	cerio	5	487.57	116	Buxton
5-C4	cerio	5	572.09	116	Buxton
5-C5	cerio	5	510.58	116	Buxton
5-C6	cerio	5	512.95	116	Buxton
5-D1	cerio	5	477.83	116	Buxton
5-D2	cerio	5	596.15	116	Buxton
5-D3	cerio	5	507.23	116	Buxton
5-D4	cerio	5	589.05	116	Buxton
5-D5	cerio	5	516	116	Buxton
5-D6	cerio	5	415.41	116	Buxton
6-A1	cerio	6	474.08	116	Buxton
6-A3	cerio	6	481.99	116	Buxton
6-A4	cerio	6	461.58	116	Buxton
6-A6	cerio	6	537.13	116	Buxton
6-B1	cerio	6	488.6	116	Buxton
6-B4	cerio	6	450.01	116	Buxton
6-C1	cerio	6	398.59	116	Buxton
6-C2	cerio	6	494.7	116	Buxton
6-C6	cerio	6	544.12	116	Buxton
6-D1	cerio	6	508.76	116	Buxton
6-D5	cerio	6	581.12	116	Buxton
6-D6	cerio	6	532.86	116	Buxton
7-A1	cerio	7	559.63	116	EPA
7-A2	cerio	7	519.03	116	EPA
7-A3	cerio	7	448.74	116	EPA
7-A4	cerio	7	488.6	116	EPA
7-A5	cerio	7	299.26	116	EPA
7-A6	cerio	7	616.14	116	EPA
7-B1	cerio	7	299.26	116	EPA
7-B3	cerio	7	466.5	116	EPA
7-B4	cerio	7	453.79	116	EPA
7-B5	cerio	7	605.99	116	EPA
7-B6	cerio	7	502.56	116	EPA
7-C2	cerio	7	587.47	116	EPA
7-C5	cerio	7	513.23	116	EPA
7-C6	cerio	7	499.14	116	EPA
7-D2	cerio	7	500.99	116	EPA
7-D3	cerio	7	586.14	116	EPA
8-A4	cerio	8	517.24	116	EPA
8-A5	cerio	8	371.93	116	EPA
8-A6	cerio	8	394.99	116	EPA
8-B1	cerio	8	446.19	116	EPA
8-B2	cerio	8	483.62	116	EPA
8-B3	cerio	8	401.8	116	EPA
8-B4	cerio	8	505.11	116	EPA
8-B5	cerio	8	558.98	116	EPA
8-B6	cerio	8	448.51	116	EPA
8-C1	cerio	8	448.74	116	EPA
8-C2	cerio	8	476.94	116	EPA
8-C4	cerio	8	456.15	116	EPA
8-C5	cerio	8	445.23	116	EPA
8-D2	cerio	8	485.82	116	EPA
8-D6	cerio	8	439.59	116	EPA
1-B1	magna	1	1456.49	520	Buxton
1-B2	magna	1	1696.25	520	Buxton
2-A1	magna	2	1351.9	520	Buxton
3-A5	magna	3	1349.13	520	Buxton
3-C3	magna	3	1219.49	520	Buxton
3-C5	magna	3	1450.85	520	Buxton
3-D5	magna	3	1206.26	520	Buxton
5-A1	cerio	5	530.31	140	Buxton
5-A6	cerio	5	552.44	140	Buxton
5-B1	cerio	5	604.93	140	Buxton
5-B2	cerio	5	439.92	140	Buxton
5-B3	cerio	5	497.14	140	Buxton
5-B4	cerio	5	567.59	140	Buxton
5-B5	cerio	5	498.86	140	Buxton
5-B6	cerio	5	583.45	140	Buxton
5-C1	cerio	5	520.4	140	Buxton
5-C3	cerio	5	401.44	140	Buxton
5-C4	cerio	5	574.71	140	Buxton
5-C5	cerio	5	510.02	140	Buxton
5-C6	cerio	5	487.29	140	Buxton
5-D1	cerio	5	474.68	140	Buxton
5-D3	cerio	5	558.85	140	Buxton
5-D4	cerio	5	579.04	140	Buxton
5-D5	cerio	5	539.12	140	Buxton
5-D6	cerio	5	501.99	140	Buxton
6-A1	cerio	6	528.02	140	Buxton
6-A2	cerio	6	602.33	140	Buxton
6-A3	cerio	6	472.73	140	Buxton
6-A4	cerio	6	499.85	140	Buxton
6-B2	cerio	6	602.33	140	Buxton
6-B3	cerio	6	486.71	140	Buxton
6-B4	cerio	6	529.77	140	Buxton
6-B5	cerio	6	506.1	140	Buxton
6-C2	cerio	6	487.87	140	Buxton
6-C4	cerio	6	556.68	140	Buxton
6-D1	cerio	6	540.83	140	Buxton
6-D5	cerio	6	457.71	140	Buxton
6-D6	cerio	6	570.35	140	Buxton
7-A1	cerio	7	551.02	140	EPA
7-A2	cerio	7	536.33	140	EPA
7-A3	cerio	7	576.81	140	EPA
7-A4	cerio	7	509.68	140	EPA
7-A5	cerio	7	360.05	140	EPA
7-A6	cerio	7	494.11	140	EPA
7-B1	cerio	7	414.89	140	EPA
7-B2	cerio	7	522.46	140	EPA
7-B3	cerio	7	474.08	140	EPA
7-B5	cerio	7	555.66	140	EPA
7-B6	cerio	7	542.94	140	EPA
7-C1	cerio	7	587.71	140	EPA
7-C2	cerio	7	549.2	140	EPA
7-C3	cerio	7	465.74	140	EPA
7-C4	cerio	7	511.98	140	EPA
7-C5	cerio	7	550.37	140	EPA
7-C6	cerio	7	544.12	140	EPA
7-D1	cerio	7	525.99	140	EPA
7-D2	cerio	7	518.2	140	EPA
7-D3	cerio	7	515.86	140	EPA
7-D4	cerio	7	519.3	140	EPA
7-D5	cerio	7	557.19	140	EPA
7-D6	cerio	7	464.35	140	EPA
8-A2	cerio	8	570.47	140	EPA
8-A3	cerio	8	529.77	140	EPA
8-A4	cerio	8	552.19	140	EPA
8-A5	cerio	8	507.64	140	EPA
8-B1	cerio	8	461.58	140	EPA
8-B2	cerio	8	470.31	140	EPA
8-B3	cerio	8	415.58	140	EPA
8-B4	cerio	8	483.76	140	EPA
8-B5	cerio	8	541.36	140	EPA
8-B6	cerio	8	538.06	140	EPA
8-C2	cerio	8	507.64	140	EPA
8-C4	cerio	8	535.93	140	EPA
8-D2	cerio	8	565.08	140	EPA
8-D3	cerio	8	512.82	140	EPA
8-D4	cerio	8	482.88	140	EPA
8-D6	cerio	8	488.45	140	EPA
5-A3	cerio	5	509.75	165	Buxton
5-A5	cerio	5	449.38	165	Buxton
5-A6	cerio	5	591.34	165	Buxton
5-B1	cerio	5	562.17	165	Buxton
5-B2	cerio	5	481.39	165	Buxton
5-B3	cerio	5	590.5	165	Buxton
5-B5	cerio	5	533.79	165	Buxton
5-B6	cerio	5	576.2	165	Buxton
5-C1	cerio	5	554.11	165	Buxton
5-C2	cerio	5	463.43	165	Buxton
5-C3	cerio	5	492.53	165	Buxton
5-C4	cerio	5	607.63	165	Buxton
5-C5	cerio	5	537.26	165	Buxton
5-C6	cerio	5	632.93	165	Buxton
5-D1	cerio	5	516.14	165	Buxton
5-D3	cerio	5	555.91	165	Buxton
5-D4	cerio	5	608.46	165	Buxton
5-D5	cerio	5	505.96	165	Buxton
6-A1	cerio	6	570.73	165	Buxton
6-A2	cerio	6	589.65	165	Buxton
6-A4	cerio	6	557.96	165	Buxton
6-A5	cerio	6	572.1	165	Buxton
6-A6	cerio	6	533.66	165	Buxton
6-B1	cerio	6	577.68	165	Buxton
6-B3	cerio	6	564.06	165	Buxton
6-B4	cerio	6	525.31	165	Buxton
6-B5	cerio	6	549.07	165	Buxton
6-C1	cerio	6	492.68	165	Buxton
6-C2	cerio	6	544.64	165	Buxton
6-C4	cerio	6	565.2	165	Buxton
6-C5	cerio	6	412.13	165	Buxton
6-C6	cerio	6	534.73	165	Buxton
6-D1	cerio	6	605.99	165	Buxton
6-D5	cerio	6	523.95	165	Buxton
6-D6	cerio	6	522.53	165	Buxton
7-A1	cerio	7	557.84	165	EPA
7-A2	cerio	7	578.18	165	EPA
7-A3	cerio	7	588.44	165	EPA
7-A5	cerio	7	409.35	165	EPA
7-B1	cerio	7	557.01	165	EPA
7-B2	cerio	7	517.24	165	EPA
7-B4	cerio	7	505.81	165	EPA
7-B5	cerio	7	533.26	165	EPA
7-B6	cerio	7	582.59	165	EPA
7-C1	cerio	7	631.57	165	EPA
7-C2	cerio	7	583.82	165	EPA
7-C3	cerio	7	501.14	165	EPA
7-C5	cerio	7	570.73	165	EPA
7-D1	cerio	7	486.26	165	EPA
7-D2	cerio	7	520.89	165	EPA
7-D4	cerio	7	512.68	165	EPA
7-D5	cerio	7	593.03	165	EPA
7-D6	cerio	7	514.06	165	EPA
8-A2	cerio	8	551.67	165	EPA
8-A3	cerio	8	497.56	165	EPA
8-A4	cerio	8	538.59	165	EPA
8-B2	cerio	8	535	165	EPA
8-B3	cerio	8	542.41	165	EPA
8-B4	cerio	8	515.45	165	EPA
8-B6	cerio	8	540.96	165	EPA
8-C1	cerio	8	682.37	165	EPA
8-C2	cerio	8	550.37	165	EPA
8-C4	cerio	8	496.14	165	EPA
8-C5	cerio	8	553.98	165	EPA
8-D1	cerio	8	544.25	165	EPA
8-D2	cerio	8	549.07	165	EPA
8-D4	cerio	8	481.54	165	EPA
8-D6	cerio	8	500.99	165	EPA
5-A2	cerio	5	508.62	189	Buxton
5-A3	cerio	5	530.58	189	Buxton
5-A4	cerio	5	325.08	189	Buxton
5-A6	cerio	5	608.57	189	Buxton
5-B1	cerio	5	550.11	189	Buxton
5-B2	cerio	5	458.64	189	Buxton
5-B5	cerio	5	506.94	189	Buxton
5-B6	cerio	5	568.97	189	Buxton
5-C2	cerio	5	468.03	189	Buxton
5-C4	cerio	5	594.22	189	Buxton
5-C6	cerio	5	551.02	189	Buxton
5-D1	cerio	5	540.17	189	Buxton
5-D2	cerio	5	613.24	189	Buxton
5-D3	cerio	5	658.11	189	Buxton
5-D4	cerio	5	610.63	189	Buxton
5-D6	cerio	5	535.93	189	Buxton
6-A1	cerio	6	555.78	189	Buxton
6-A2	cerio	6	616.14	189	Buxton
6-A4	cerio	6	578.79	189	Buxton
6-A6	cerio	6	561.28	189	Buxton
6-B2	cerio	6	629.66	189	Buxton
6-B3	cerio	6	600.79	189	Buxton
6-B5	cerio	6	631.01	189	Buxton
6-B6	cerio	6	506.1	189	Buxton
6-C4	cerio	6	616.26	189	Buxton
6-C5	cerio	6	498.28	189	Buxton
6-C6	cerio	6	626.92	189	Buxton
6-D1	cerio	6	548.81	189	Buxton
6-D6	cerio	6	647.4	189	Buxton
7-A1	cerio	7	643.99	189	EPA
7-A2	cerio	7	656.81	189	EPA
7-A3	cerio	7	541.75	189	EPA
7-A4	cerio	7	548.81	189	EPA
7-A5	cerio	7	390.27	189	EPA
7-A6	cerio	7	678.13	189	EPA
7-B2	cerio	7	538.18	189	EPA
7-B4	cerio	7	483.62	189	EPA
7-B5	cerio	7	577.68	189	EPA
7-B6	cerio	7	518.75	189	EPA
7-C1	cerio	7	679.81	189	EPA
7-C2	cerio	7	567.84	189	EPA
7-C3	cerio	7	463.29	189	EPA
7-C5	cerio	7	662.71	189	EPA
7-D1	cerio	7	537.53	189	EPA
7-D3	cerio	7	553.73	189	EPA
7-D4	cerio	7	593.5	189	EPA
8-A2	cerio	8	561.78	189	EPA
8-A4	cerio	8	636.63	189	EPA
8-A5	cerio	8	601.86	189	EPA
8-B1	cerio	8	519.44	189	EPA
8-B2	cerio	8	509.05	189	EPA
8-B3	cerio	8	508.76	189	EPA
8-B4	cerio	8	560.39	189	EPA
8-B5	cerio	8	596.02	189	EPA
8-B6	cerio	8	595.91	189	EPA
8-C4	cerio	8	608.34	189	EPA
8-C5	cerio	8	544.9	189	EPA
8-D1	cerio	8	579.89	189	EPA
8-D3	cerio	8	497.28	189	EPA
8-D6	cerio	8	579.15	189	EPA
5-A1	cerio	5	571.85	212	Buxton
5-A2	cerio	5	523.68	212	Buxton
5-A3	cerio	5	434.86	212	Buxton
5-A4	cerio	5	562.04	212	Buxton
5-A5	cerio	5	519.3	212	Buxton
5-A6	cerio	5	576.81	212	Buxton
5-B1	cerio	5	564.44	212	Buxton
5-B4	cerio	5	645.97	212	Buxton
5-B5	cerio	5	533.4	212	Buxton
5-B6	cerio	5	535.79	212	Buxton
5-C2	cerio	5	519.72	212	Buxton
5-C3	cerio	5	525.18	212	Buxton
5-C4	cerio	5	618.23	212	Buxton
5-C6	cerio	5	552.19	212	Buxton
5-D1	cerio	5	534.33	212	Buxton
5-D4	cerio	5	589.05	212	Buxton
5-D5	cerio	5	531.39	212	Buxton
5-D6	cerio	5	527.61	212	Buxton
6-A2	cerio	6	621.1	212	Buxton
6-A4	cerio	6	578.91	212	Buxton
6-A5	cerio	6	626.81	212	Buxton
6-A6	cerio	6	504.83	212	Buxton
6-B1	cerio	6	566.83	212	Buxton
6-B2	cerio	6	597.94	212	Buxton
6-B4	cerio	6	621.21	212	Buxton
6-C1	cerio	6	558.85	212	Buxton
6-C2	cerio	6	528.02	212	Buxton
6-C3	cerio	6	449.54	212	Buxton
6-C4	cerio	6	580.76	212	Buxton
6-C5	cerio	6	466.35	212	Buxton
6-C6	cerio	6	539.12	212	Buxton
6-D1	cerio	6	582.1	212	Buxton
6-D6	cerio	6	532.72	212	Buxton
7-A1	cerio	7	557.96	212	EPA
7-A3	cerio	7	576.2	212	EPA
7-A4	cerio	7	556.94	212	EPA
7-A5	cerio	7	442.5	212	EPA
7-A6	cerio	7	610.39	212	EPA
7-B2	cerio	7	584.79	212	EPA
7-B5	cerio	7	590.37	212	EPA
7-B6	cerio	7	525.59	212	EPA
7-C1	cerio	7	588.56	212	EPA
7-C2	cerio	7	569.47	212	EPA
7-C3	cerio	7	454.59	212	EPA
7-C4	cerio	7	588.32	212	EPA
7-C5	cerio	7	643.32	212	EPA
7-C6	cerio	7	552.12	212	EPA
7-D1	cerio	7	530.58	212	EPA
7-D2	cerio	7	583.69	212	EPA
7-D3	cerio	7	631.63	212	EPA
7-D5	cerio	7	627.84	212	EPA
8-A4	cerio	8	672.58	212	EPA
8-A5	cerio	8	572.35	212	EPA
8-B1	cerio	8	469.48	212	EPA
8-B3	cerio	8	464.51	212	EPA
8-B4	cerio	8	538.85	212	EPA
8-B5	cerio	8	552.69	212	EPA
8-B6	cerio	8	525.31	212	EPA
8-C1	cerio	8	697.25	212	EPA
8-C2	cerio	8	550.88	212	EPA
8-C4	cerio	8	521.77	212	EPA
8-C5	cerio	8	576.07	212	EPA
8-C6	cerio	8	412.82	212	EPA
8-D2	cerio	8	574.96	212	EPA
8-D4	cerio	8	555.01	212	EPA
5-A2	cerio	5	536.72	308	Buxton
5-A3	cerio	5	574.46	308	Buxton
5-A4	cerio	5	630.78	308	Buxton
5-A5	cerio	5	565.08	308	Buxton
5-A6	cerio	5	549.72	308	Buxton
5-B2	cerio	5	555.14	308	Buxton
5-B4	cerio	5	610.68	308	Buxton
5-C1	cerio	5	631.69	308	Buxton
5-C2	cerio	5	556.94	308	Buxton
5-C3	cerio	5	555.78	308	Buxton
5-C6	cerio	5	654.85	308	Buxton
5-D1	cerio	5	634.28	308	Buxton
5-D2	cerio	5	701.84	308	Buxton
5-D3	cerio	5	610.33	308	Buxton
5-D4	cerio	5	655.18	308	Buxton
5-D5	cerio	5	598.05	308	Buxton
5-D6	cerio	5	608.69	308	Buxton
6-A1	cerio	6	591.46	308	Buxton
6-A2	cerio	6	570.73	308	Buxton
6-A3	cerio	6	483.02	308	Buxton
6-A4	cerio	6	560.51	308	Buxton
6-A5	cerio	6	707.1	308	Buxton
6-A6	cerio	6	516.69	308	Buxton
6-B1	cerio	6	589.41	308	Buxton
6-B2	cerio	6	674.38	308	Buxton
6-B4	cerio	6	592.31	308	Buxton
6-B5	cerio	6	654.09	308	Buxton
6-B6	cerio	6	576.44	308	Buxton
6-C1	cerio	6	538.59	308	Buxton
6-C4	cerio	6	669.4	308	Buxton
6-C6	cerio	6	595.19	308	Buxton
6-D6	cerio	6	622.82	308	Buxton
7-A1	cerio	7	701.54	308	EPA
7-A4	cerio	7	645.75	308	EPA
7-A6	cerio	7	603.04	308	EPA
7-C1	cerio	7	699.51	308	EPA
7-C2	cerio	7	670.56	308	EPA
7-C5	cerio	7	635.74	308	EPA
7-C6	cerio	7	580.39	308	EPA
7-D1	cerio	7	644.86	308	EPA
7-D4	cerio	7	551.15	308	EPA
7-D5	cerio	7	615.79	308	EPA
8-A3	cerio	8	613.82	308	EPA
8-A4	cerio	8	649.38	308	EPA
8-A5	cerio	8	517.11	308	EPA
8-B3	cerio	8	591.95	308	EPA
8-B4	cerio	8	601.14	308	EPA
8-B5	cerio	8	668.43	308	EPA
8-C1	cerio	8	697.77	308	EPA
8-C4	cerio	8	616.37	308	EPA
8-C5	cerio	8	639.87	308	EPA
8-C6	cerio	8	525.39	308	EPA
8-D2	cerio	8	624.53	308	EPA
8-D3	cerio	8	571.72	308	EPA
5-A1	cerio	5	528.83	332	Buxton
5-A2	cerio	5	578.79	332	Buxton
5-A3	cerio	5	574.46	332	Buxton
5-A4	cerio	5	618.56	332	Buxton
5-A5	cerio	5	526.81	332	Buxton
5-A6	cerio	5	541.89	332	Buxton
5-B1	cerio	5	589.77	332	Buxton
5-B2	cerio	5	553.86	332	Buxton
5-B4	cerio	5	666.14	332	Buxton
5-B6	cerio	5	569.1	332	Buxton
5-C2	cerio	5	562.93	332	Buxton
5-C4	cerio	5	588.07	332	Buxton
5-C5	cerio	5	454.43	332	Buxton
5-C6	cerio	5	655.51	332	Buxton
5-D2	cerio	5	633.94	332	Buxton
5-D3	cerio	5	650.26	332	Buxton
5-D5	cerio	5	643.54	332	Buxton
5-D6	cerio	5	592.78	332	Buxton
6-A2	cerio	6	686.74	332	Buxton
6-A3	cerio	6	468.64	332	Buxton
6-A4	cerio	6	598.17	332	Buxton
6-A5	cerio	6	625.34	332	Buxton
6-A6	cerio	6	546.6	332	Buxton
6-B1	cerio	6	608.57	332	Buxton
6-B4	cerio	6	670.45	332	Buxton
6-B5	cerio	6	657.46	332	Buxton
6-B6	cerio	6	605.28	332	Buxton
6-C2	cerio	6	622.59	332	Buxton
6-C4	cerio	6	684.56	332	Buxton
6-C6	cerio	6	566.72	332	Buxton
6-D1	cerio	6	630.56	332	Buxton
6-D5	cerio	6	632.59	332	Buxton
6-D6	cerio	6	599.12	332	Buxton
7-A1	cerio	7	693.16	332	EPA
7-A2	cerio	7	644.76	332	EPA
7-A3	cerio	7	636.75	332	EPA
7-A4	cerio	7	676.8	332	EPA
7-A6	cerio	7	693.77	332	EPA
7-B2	cerio	7	562.93	332	EPA
7-B4	cerio	7	483.47	332	EPA
7-B5	cerio	7	699.71	332	EPA
7-B6	cerio	7	555.66	332	EPA
7-C1	cerio	7	643.76	332	EPA
7-C2	cerio	7	637.87	332	EPA
7-C4	cerio	7	587.83	332	EPA
7-C5	cerio	7	684.51	332	EPA
7-C6	cerio	7	590.86	332	EPA
7-D1	cerio	7	672.58	332	EPA
7-D3	cerio	7	616.14	332	EPA
7-D4	cerio	7	692.74	332	EPA
7-D5	cerio	7	664.26	332	EPA
8-A2	cerio	8	613.94	332	EPA
8-A3	cerio	8	542.14	332	EPA
8-A5	cerio	8	633.49	332	EPA
8-B2	cerio	8	546.6	332	EPA
8-B3	cerio	8	586.62	332	EPA
8-B5	cerio	8	685.29	332	EPA
8-B6	cerio	8	547.38	332	EPA
8-C1	cerio	8	746.25	332	EPA
8-C2	cerio	8	605.99	332	EPA
8-C4	cerio	8	595.19	332	EPA
8-C5	cerio	8	597.46	332	EPA
8-C6	cerio	8	563.55	332	EPA
8-D1	cerio	8	596.27	332	EPA
8-D4	cerio	8	620.87	332	EPA
8-D6	cerio	8	633.15	332	EPA
5-A1	cerio	5	576.07	361	Buxton
5-A2	cerio	5	572.35	361	Buxton
5-A3	cerio	5	609.27	361	Buxton
5-A4	cerio	5	658.01	361	Buxton
5-A5	cerio	5	638.65	361	Buxton
5-A6	cerio	5	485.24	361	Buxton
5-B1	cerio	5	611.26	361	Buxton
5-B2	cerio	5	609.52	361	Buxton
5-B3	cerio	5	631.47	361	Buxton
5-B6	cerio	5	565.83	361	Buxton
5-C1	cerio	5	640.55	361	Buxton
5-C2	cerio	5	639.98	361	Buxton
5-C3	cerio	5	554.38	361	Buxton
5-C4	cerio	5	658.98	361	Buxton
5-C5	cerio	5	626.35	361	Buxton
5-C6	cerio	5	653.87	361	Buxton
5-D1	cerio	5	639.42	361	Buxton
5-D2	cerio	5	629.66	361	Buxton
5-D3	cerio	5	589.89	361	Buxton
5-D4	cerio	5	750.26	361	Buxton
5-D5	cerio	5	726.11	361	Buxton
5-D6	cerio	5	582.59	361	Buxton
6-A3	cerio	6	553.98	361	Buxton
6-A5	cerio	6	672.9	361	Buxton
6-B1	cerio	6	547.13	361	Buxton
6-B4	cerio	6	649.28	361	Buxton
6-B5	cerio	6	613.24	361	Buxton
6-B6	cerio	6	555.66	361	Buxton
6-C1	cerio	6	544.77	361	Buxton
6-C2	cerio	6	500.86	361	Buxton
6-C3	cerio	6	542.67	361	Buxton
6-C6	cerio	6	578.54	361	Buxton
6-D1	cerio	6	705.39	361	Buxton
6-D5	cerio	6	642.87	361	Buxton
6-D6	cerio	6	663.4	361	Buxton
7-A2	cerio	7	714.03	361	EPA
7-A4	cerio	7	662.54	361	EPA
7-A6	cerio	7	720.39	361	EPA
7-B2	cerio	7	591.7	361	EPA
7-B4	cerio	7	612.43	361	EPA
7-B6	cerio	7	648.29	361	EPA
7-C1	cerio	7	615.45	361	EPA
7-C2	cerio	7	615.57	361	EPA
7-C3	cerio	7	567.34	361	EPA
7-C4	cerio	7	614.52	361	EPA
7-C6	cerio	7	637.65	361	EPA
7-D2	cerio	7	686.74	361	EPA
7-D3	cerio	7	591.7	361	EPA
7-D4	cerio	7	610.91	361	EPA
7-D6	cerio	7	592.31	361	EPA
8-A2	cerio	8	551.4	361	EPA
8-A5	cerio	8	615.45	361	EPA
8-B1	cerio	8	613.59	361	EPA
8-B2	cerio	8	567.03	361	EPA
8-B3	cerio	8	540.96	361	EPA
8-B5	cerio	8	632.03	361	EPA
8-B6	cerio	8	563.31	361	EPA
8-C1	cerio	8	618.34	361	EPA
8-C2	cerio	8	593.27	361	EPA
8-C4	cerio	8	609.75	361	EPA
8-C5	cerio	8	623.27	361	EPA
8-D1	cerio	8	569.47	361	EPA
8-D2	cerio	8	550.37	361	EPA
8-D4	cerio	8	606.82	361	EPA
8-D6	cerio	8	642.65	361	EPA
5-A1	cerio	5	601.74	385	Buxton
5-A2	cerio	5	560.13	385	Buxton
5-A3	cerio	5	608.92	385	Buxton
5-A4	cerio	5	597.58	385	Buxton
5-A6	cerio	5	596.02	385	Buxton
5-B1	cerio	5	598.17	385	Buxton
5-B3	cerio	5	664.58	385	Buxton
5-B4	cerio	5	591.58	385	Buxton
5-C1	cerio	5	652.78	385	Buxton
5-C2	cerio	5	571.85	385	Buxton
5-C3	cerio	5	615.67	385	Buxton
5-C4	cerio	5	676.8	385	Buxton
5-C6	cerio	5	601.98	385	Buxton
5-D1	cerio	5	644.54	385	Buxton
5-D2	cerio	5	644.77	385	Buxton
5-D3	cerio	5	664.79	385	Buxton
5-D4	cerio	5	674.91	385	Buxton
5-D5	cerio	5	640.1	385	Buxton
5-D6	cerio	5	607.87	385	Buxton
6-A2	cerio	6	702.86	385	Buxton
6-A3	cerio	6	534.8	385	Buxton
6-A4	cerio	6	545.56	385	Buxton
6-A5	cerio	6	667.69	385	Buxton
6-B1	cerio	6	639.16	385	Buxton
6-B6	cerio	6	559.75	385	Buxton
6-C3	cerio	6	586.38	385	Buxton
6-C5	cerio	6	670.03	385	Buxton
6-C6	cerio	6	572.84	385	Buxton
6-D5	cerio	6	625.1	385	Buxton
6-D6	cerio	6	623.39	385	Buxton
7-A1	cerio	7	633.04	385	EPA
7-A2	cerio	7	676.39	385	EPA
7-A3	cerio	7	585.16	385	EPA
7-A6	cerio	7	639.27	385	EPA
7-B1	cerio	7	543.98	385	EPA
7-B2	cerio	7	577.06	385	EPA
7-B4	cerio	7	646.85	385	EPA
7-B5	cerio	7	687.26	385	EPA
7-C1	cerio	7	569.1	385	EPA
7-C2	cerio	7	647.63	385	EPA
7-C5	cerio	7	659.2	385	EPA
7-C6	cerio	7	676.91	385	EPA
7-D1	cerio	7	761.58	385	EPA
7-D3	cerio	7	580.63	385	EPA
7-D5	cerio	7	614.99	385	EPA
7-D6	cerio	7	616.26	385	EPA
8-A2	cerio	8	695.3	385	EPA
8-A3	cerio	8	583.82	385	EPA
8-A4	cerio	8	674.27	385	EPA
8-A5	cerio	8	615.22	385	EPA
8-B1	cerio	8	529.23	385	EPA
8-B2	cerio	8	635.74	385	EPA
8-B3	cerio	8	589.53	385	EPA
8-B4	cerio	8	571.6	385	EPA
8-B5	cerio	8	665.33	385	EPA
8-B6	cerio	8	689.91	385	EPA
8-C5	cerio	8	633.04	385	EPA
8-D1	cerio	8	588.8	385	EPA
8-D2	cerio	8	663.51	385	EPA
8-D3	cerio	8	655.18	385	EPA
8-D4	cerio	8	572.22	385	EPA
8-D6	cerio	8	601.14	385	EPA
5-A2	cerio	5	652.45	457	Buxton
5-A3	cerio	5	748.26	457	Buxton
5-A4	cerio	5	688.19	457	Buxton
5-A5	cerio	5	654.42	457	Buxton
5-B1	cerio	5	622.13	457	Buxton
5-B2	cerio	5	585.89	457	Buxton
5-B3	cerio	5	647.95	457	Buxton
5-B4	cerio	5	572.79	457	Buxton
5-C1	cerio	5	630.16	457	Buxton
5-C3	cerio	5	592.67	457	Buxton
5-C4	cerio	5	691.09	457	Buxton
5-C5	cerio	5	578.17	457	Buxton
5-C6	cerio	5	690.78	457	Buxton
5-D1	cerio	5	675.65	457	Buxton
5-D2	cerio	5	683.1	457	Buxton
5-D3	cerio	5	691.41	457	Buxton
5-D4	cerio	5	714.52	457	Buxton
5-D5	cerio	5	719.79	457	Buxton
5-D6	cerio	5	597.23	457	Buxton
6-A1	cerio	6	639.87	457	Buxton
6-A3	cerio	6	576.94	457	Buxton
6-A4	cerio	6	626.7	457	Buxton
6-A5	cerio	6	712.63	457	Buxton
6-A6	cerio	6	519.79	457	Buxton
6-B4	cerio	6	681.01	457	Buxton
6-B5	cerio	6	672.48	457	Buxton
6-C3	cerio	6	538.06	457	Buxton
6-C5	cerio	6	685.08	457	Buxton
6-D1	cerio	6	624.65	457	Buxton
6-D6	cerio	6	696.94	457	Buxton
7-A1	cerio	7	756.51	457	EPA
7-A2	cerio	7	673.85	457	EPA
7-A6	cerio	7	703.57	457	EPA
7-B1	cerio	7	801.27	457	EPA
7-B2	cerio	7	623.85	457	EPA
7-B4	cerio	7	513.79	457	EPA
7-B5	cerio	7	786.36	457	EPA
7-B6	cerio	7	598.41	457	EPA
7-C1	cerio	7	605.11	457	EPA
7-C2	cerio	7	693.62	457	EPA
7-C3	cerio	7	571.47	457	EPA
7-C4	cerio	7	674.27	457	EPA
7-C5	cerio	7	711.73	457	EPA
7-D1	cerio	7	748.74	457	EPA
7-D2	cerio	7	631.57	457	EPA
7-D3	cerio	7	614.99	457	EPA
7-D4	cerio	7	704.48	457	EPA
8-A2	cerio	8	752.35	457	EPA
8-A4	cerio	8	695.61	457	EPA
8-A6	cerio	8	671.42	457	EPA
8-B1	cerio	8	633.6	457	EPA
8-B2	cerio	8	599.12	457	EPA
8-B3	cerio	8	607.28	457	EPA
8-B5	cerio	8	652.56	457	EPA
8-C1	cerio	8	671.63	457	EPA
8-C4	cerio	8	681.22	457	EPA
8-C5	cerio	8	643.99	457	EPA
8-D1	cerio	8	705.9	457	EPA
8-D2	cerio	8	582.83	457	EPA
8-D3	cerio	8	664.37	457	EPA
8-D4	cerio	8	615.1	457	EPA
8-D6	cerio	8	638.76	457	EPA
5-A1	cerio	5	611.49	481	Buxton
5-A2	cerio	5	566.08	481	Buxton
5-A3	cerio	5	688.82	481	Buxton
5-A4	cerio	5	655.83	481	Buxton
5-B1	cerio	5	658.01	481	Buxton
5-B3	cerio	5	758.58	481	Buxton
5-B4	cerio	5	579.89	481	Buxton
5-B6	cerio	5	603.1	481	Buxton
5-C1	cerio	5	656.27	481	Buxton
5-C2	cerio	5	638.77	481	Buxton
5-C3	cerio	5	579.52	481	Buxton
5-C4	cerio	5	730.03	481	Buxton
5-C5	cerio	5	680.7	481	Buxton
5-D3	cerio	5	685.39	481	Buxton
5-D4	cerio	5	709.72	481	Buxton
5-D5	cerio	5	604.34	481	Buxton
5-D6	cerio	5	623.96	481	Buxton
6-A1	cerio	6	604.22	481	Buxton
6-A2	cerio	6	750.26	481	Buxton
6-A3	cerio	6	587.23	481	Buxton
6-A4	cerio	6	603.63	481	Buxton
6-A5	cerio	6	676.18	481	Buxton
6-A6	cerio	6	599.25	481	Buxton
6-B4	cerio	6	597.58	481	Buxton
6-B5	cerio	6	669.5	481	Buxton
6-C1	cerio	6	583.58	481	Buxton
6-C2	cerio	6	666.08	481	Buxton
6-C4	cerio	6	326.39	481	Buxton
6-D6	cerio	6	654.85	481	Buxton
7-A1	cerio	7	639.1	481	EPA
7-A2	cerio	7	731.2	481	EPA
7-A3	cerio	7	661.14	481	EPA
7-A6	cerio	7	744.82	481	EPA
7-B2	cerio	7	632.25	481	EPA
7-B6	cerio	7	802.16	481	EPA
7-C2	cerio	7	715.62	481	EPA
7-C3	cerio	7	447.78	481	EPA
7-C4	cerio	7	658.76	481	EPA
7-C5	cerio	7	690.17	481	EPA
7-C6	cerio	7	681.53	481	EPA
7-D1	cerio	7	691.09	481	EPA
7-D2	cerio	7	645.92	481	EPA
7-D3	cerio	7	668.12	481	EPA
7-D4	cerio	7	624.19	481	EPA
8-A2	cerio	8	675.97	481	EPA
8-A3	cerio	8	704.08	481	EPA
8-A4	cerio	8	629.42	481	EPA
8-A6	cerio	8	653.66	481	EPA
8-B1	cerio	8	643.99	481	EPA
8-B2	cerio	8	641.43	481	EPA
8-B3	cerio	8	673.43	481	EPA
8-B5	cerio	8	607.17	481	EPA
8-C1	cerio	8	716.52	481	EPA
8-C2	cerio	8	582.72	481	EPA
8-C5	cerio	8	673.22	481	EPA
8-D1	cerio	8	599.73	481	EPA
8-D4	cerio	8	624.53	481	EPA
8-D6	cerio	8	579.28	481	EPA
5-A2	cerio	5	642.32	505	Buxton
5-A4	cerio	5	640.43	505	Buxton
5-A6	cerio	5	724.05	505	Buxton
5-B1	cerio	5	627.26	505	Buxton
5-B3	cerio	5	666.61	505	Buxton
5-C1	cerio	5	653.11	505	Buxton
5-C3	cerio	5	552.44	505	Buxton
5-C4	cerio	5	702.45	505	Buxton
5-C5	cerio	5	607.05	505	Buxton
5-C6	cerio	5	722.17	505	Buxton
5-D1	cerio	5	667.9	505	Buxton
5-D2	cerio	5	635.74	505	Buxton
5-D3	cerio	5	676.87	505	Buxton
5-D4	cerio	5	658.44	505	Buxton
5-D5	cerio	5	696.85	505	Buxton
5-D6	cerio	5	653.12	505	Buxton
6-A1	cerio	6	563.93	505	Buxton
6-A2	cerio	6	690.57	505	Buxton
6-A3	cerio	6	569.85	505	Buxton
6-A5	cerio	6	653.17	505	Buxton
6-A6	cerio	6	658.98	505	Buxton
6-C2	cerio	6	639.32	505	Buxton
6-C3	cerio	6	503.56	505	Buxton
6-C4	cerio	6	727.68	505	Buxton
6-C5	cerio	6	693.88	505	Buxton
6-D1	cerio	6	740.12	505	Buxton
7-A1	cerio	7	706.4	505	EPA
7-A2	cerio	7	661.57	505	EPA
7-A6	cerio	7	733.73	505	EPA
7-B2	cerio	7	652.67	505	EPA
7-B4	cerio	7	575.95	505	EPA
7-B5	cerio	7	739.25	505	EPA
7-B6	cerio	7	735.97	505	EPA
7-C1	cerio	7	641.66	505	EPA
7-C2	cerio	7	740.65	505	EPA
7-C5	cerio	7	706.6	505	EPA
7-C6	cerio	7	693.56	505	EPA
7-D1	cerio	7	746.25	505	EPA
7-D4	cerio	7	726.9	505	EPA
7-D5	cerio	7	743.67	505	EPA
8-A4	cerio	8	718.9	505	EPA
8-A6	cerio	8	613.24	505	EPA
8-B1	cerio	8	591.22	505	EPA
8-B2	cerio	8	613.42	505	EPA
8-B4	cerio	8	589.41	505	EPA
8-B5	cerio	8	664.9	505	EPA
8-C1	cerio	8	708.82	505	EPA
8-C2	cerio	8	714.72	505	EPA
8-C5	cerio	8	722.37	505	EPA
8-C6	cerio	8	636.86	505	EPA
8-D1	cerio	8	646.53	505	EPA
8-D3	cerio	8	658.11	505	EPA
8-D4	cerio	8	684.87	505	EPA
8-D6	cerio	8	650.48	505	EPA
